# Supplementary material for: Energy consumption prediction using the GRU-MMattention-LightGBM model with features of Prophet decomposition
Source: PLoS One. 2023 Jan 17;18(1):e0277085. doi: 10.1371/journal.pone.0277085 (PMC9844920; doi:10.1371/journal.pone.0277085)
Supplement: S1 Data — (ZIP) [file pone.0277085.s001.zip]

Archive with 547 entries (373 files):
- ElectricityPrediction/
- ElectricityPrediction/.git/
- ElectricityPrediction/.git/COMMIT_EDITMSG
- ElectricityPrediction/.git/HEAD
- ElectricityPrediction/.git/config
- ElectricityPrediction/.git/description
- ElectricityPrediction/.git/hooks/
- ElectricityPrediction/.git/hooks/applypatch-msg.sample
- ElectricityPrediction/.git/hooks/commit-msg.sample
- ElectricityPrediction/.git/hooks/fsmonitor-watchman.sample
- ElectricityPrediction/.git/hooks/post-update.sample
- ElectricityPrediction/.git/hooks/pre-applypatch.sample
- ElectricityPrediction/.git/hooks/pre-commit.sample
- ElectricityPrediction/.git/hooks/pre-merge-commit.sample
- ElectricityPrediction/.git/hooks/pre-push.sample
- ElectricityPrediction/.git/hooks/pre-rebase.sample
- ElectricityPrediction/.git/hooks/pre-receive.sample
- ElectricityPrediction/.git/hooks/prepare-commit-msg.sample
- ElectricityPrediction/.git/hooks/push-to-checkout.sample
- ElectricityPrediction/.git/hooks/update.sample
- ElectricityPrediction/.git/index
- ElectricityPrediction/.git/info/
- ElectricityPrediction/.git/info/exclude
- ElectricityPrediction/.git/logs/
- ElectricityPrediction/.git/logs/HEAD
- ElectricityPrediction/.git/logs/refs/
- ElectricityPrediction/.git/logs/refs/heads/
- ElectricityPrediction/.git/logs/refs/heads/master
- ElectricityPrediction/.git/logs/refs/remotes/
- ElectricityPrediction/.git/logs/refs/remotes/origin/
- ElectricityPrediction/.git/logs/refs/remotes/origin/master
- ElectricityPrediction/.git/objects/
- ElectricityPrediction/.git/objects/01/
- ElectricityPrediction/.git/objects/01/74bc94f99ffd6d3dd1c75b43609563c948172c
- ElectricityPrediction/.git/objects/07/
- ElectricityPrediction/.git/objects/07/9d989bfe52cfddabab946bf8a66853e55941a4
- ElectricityPrediction/.git/objects/09/
- ElectricityPrediction/.git/objects/09/67ef424bce6791893e9a57bb952f80fd536e93
- ElectricityPrediction/.git/objects/0b/
- ElectricityPrediction/.git/objects/0b/347d8a62924039c71259e8336a56a6b1d7dbd0
- ElectricityPrediction/.git/objects/0b/5490173f6b7807441c48ceb332ae67909a6390
- ElectricityPrediction/.git/objects/0c/
- ElectricityPrediction/.git/objects/0c/f25357de8370fdf9235cf5f430bd62a0d8427b
- ElectricityPrediction/.git/objects/10/
- ElectricityPrediction/.git/objects/10/5ce2da2d6447d11dfe32bfb846c3d5b199fc99
- ElectricityPrediction/.git/objects/11/
- ElectricityPrediction/.git/objects/11/f70f4b4e19d2a5c22e782feb61e5125cff8dea
- ElectricityPrediction/.git/objects/13/
- ElectricityPrediction/.git/objects/13/566b81b018ad684f3a35fee301741b2734c8f4
- ElectricityPrediction/.git/objects/18/
- ElectricityPrediction/.git/objects/18/f6ec183b3590261256010f38a1b60d143c0d5f
- ElectricityPrediction/.git/objects/19/
- ElectricityPrediction/.git/objects/19/388da08451103564e820a4eb3e306c0c9133ae
- ElectricityPrediction/.git/objects/1c/
- ElectricityPrediction/.git/objects/1c/89ddea73c65c8058b9d0ad3e6f132d64852300
- ElectricityPrediction/.git/objects/23/
- ElectricityPrediction/.git/objects/23/7547b382ec58aa97a71ad3f052d65a092159fb
- ElectricityPrediction/.git/objects/28/
- ElectricityPrediction/.git/objects/28/ca89ef5c8711975a14969ac40440d6c83aa233
- ElectricityPrediction/.git/objects/2a/
- ElectricityPrediction/.git/objects/2a/a90efdb4ceee2d9761e71cda14884459ece84e
- ElectricityPrediction/.git/objects/32/
- ElectricityPrediction/.git/objects/32/fd859317708d5fca63fa3f74f06deafcabd3f2
- ElectricityPrediction/.git/objects/34/
- ElectricityPrediction/.git/objects/34/b3bb10e1fa685ad3a2f6684ea6ad99750c26d7
- ElectricityPrediction/.git/objects/38/
- ElectricityPrediction/.git/objects/38/c8544ca56f129eae747d8cbf38a9e8c70df21e
- ElectricityPrediction/.git/objects/59/
- ElectricityPrediction/.git/objects/59/4a4dc144af5cb2844dedad9e79282d99768da3
- ElectricityPrediction/.git/objects/5c/
- ElectricityPrediction/.git/objects/5c/b92604a0f0470785bc5b5ef43aab3f8d61dfe5
- ElectricityPrediction/.git/objects/5d/
- ElectricityPrediction/.git/objects/5d/d06002d9faa83d7914880ea5a8d4d4458f9165
- ElectricityPrediction/.git/objects/63/
- ElectricityPrediction/.git/objects/63/cdace92366d4cddaf99a5d73744d1d869499cc
- ElectricityPrediction/.git/objects/65/
- ElectricityPrediction/.git/objects/65/a2480bbc486012b7862660c7a1fa885d1ebf40
- ElectricityPrediction/.git/objects/68/
- ElectricityPrediction/.git/objects/68/993fb7f5a484c71dff26561ff419536660b6ff
- ElectricityPrediction/.git/objects/6b/
- ElectricityPrediction/.git/objects/6b/86dad810f92554a05b59e08c9ee7fef4954506
- ElectricityPrediction/.git/objects/72/
- ElectricityPrediction/.git/objects/72/db89941c1c72bbdc1343eb8c01830bb62d4427
- ElectricityPrediction/.git/objects/77/
- ElectricityPrediction/.git/objects/77/738121bc6a6c3468f04bd5aeeabca39365530e
- ElectricityPrediction/.git/objects/81/
- ElectricityPrediction/.git/objects/81/51494255f2d36ad1249fbf30b5ab05f7dfd2ec
- ElectricityPrediction/.git/objects/81/733a6ab00ba2a05891221f739ab3871be8c40a
- ElectricityPrediction/.git/objects/87/
- ElectricityPrediction/.git/objects/87/3e9e52c9bc632116ec89c522b6c27fc0b95b46
- ElectricityPrediction/.git/objects/8b/
- ElectricityPrediction/.git/objects/8b/b089e38ea455e83cd7de50faa17df64e8f6cbe
- ElectricityPrediction/.git/objects/92/
- ElectricityPrediction/.git/objects/92/c736a3ad3bc699f35b7f327f7f229791ab4be1
- ElectricityPrediction/.git/objects/94/
- ElectricityPrediction/.git/objects/94/a25f7f4cb416c083d265558da75d457237d671
- ElectricityPrediction/.git/objects/98/
- ElectricityPrediction/.git/objects/98/4d4e4f9d80043850bf530ffadf0a70312a09f2
- ElectricityPrediction/.git/objects/98/a1b3818379cd4634c102bbd1a9f90bca7c01f2
- ElectricityPrediction/.git/objects/9f/
- ElectricityPrediction/.git/objects/9f/350e80f1fe7f0f505d2f68bbd9abf07fda55ae
- ElectricityPrediction/.git/objects/a0/
- ElectricityPrediction/.git/objects/a0/f9e551eb14981dd19374c67d3401611bc1bdd3
- ElectricityPrediction/.git/objects/a4/
- ElectricityPrediction/.git/objects/a4/82355eaf39d1a66b61ec6482ade0654dd96319
- ElectricityPrediction/.git/objects/a6/
- ElectricityPrediction/.git/objects/a6/1567164c8874eb6b20e10b3ae48607ea42077a
- ElectricityPrediction/.git/objects/b3/
- ElectricityPrediction/.git/objects/b3/60ab9cafce70c5aaf7bdbe489ad463be39e161
- ElectricityPrediction/.git/objects/bf/
- ElectricityPrediction/.git/objects/bf/b77b89ccddaa488b9aa4b223e75903d090ddc8
- ElectricityPrediction/.git/objects/c0/
- ElectricityPrediction/.git/objects/c0/719d369b8bda05eee037d684851bc4fac27cf9
- ElectricityPrediction/.git/objects/c0/7314b8bc99d44e0646ce05058449b361047f7e
- ElectricityPrediction/.git/objects/c1/
- ElectricityPrediction/.git/objects/c1/def480dd9d0f22daecddbbc414cc515e803cb7
- ElectricityPrediction/.git/objects/c2/
- ElectricityPrediction/.git/objects/c2/10b15e12fad7c1d4628b5db3d5bed42cd147b2
- ElectricityPrediction/.git/objects/c8/
- ElectricityPrediction/.git/objects/c8/e621a97dc3b0da98349aac3a6867978bbe5f0c
- ElectricityPrediction/.git/objects/ca/
- ElectricityPrediction/.git/objects/ca/708fd7f8f63a016ef8fdee6e759502036a1454
- ElectricityPrediction/.git/objects/cb/
- ElectricityPrediction/.git/objects/cb/5b28cd0702d5c6fd7765f4f1c221c4a2e0fefd
- ElectricityPrediction/.git/objects/cc/
- ElectricityPrediction/.git/objects/cc/65f1d76ea4a56d807e9f1d6b778eecabd1cd45
- ElectricityPrediction/.git/objects/ce/
- ElectricityPrediction/.git/objects/ce/6529fe664049588ca7c0068564078bff8c219b
- ElectricityPrediction/.git/objects/d1/
- ElectricityPrediction/.git/objects/d1/4f1afcada741b3a4f46dd3b74726e30490abdd
- ElectricityPrediction/.git/objects/d1/e22ecb89619a9c2dcf51a28d891a196d2462a0
- ElectricityPrediction/.git/objects/d3/
- ElectricityPrediction/.git/objects/d3/2727ca87c09a7a910be8511cfd5a2616a11c61
- ElectricityPrediction/.git/objects/d6/
- ElectricityPrediction/.git/objects/d6/0b8d1d7b6ce320229b68b40db3173a2e437a8e
- ElectricityPrediction/.git/objects/d7/
- ElectricityPrediction/.git/objects/d7/8c60b146435bfb3bca007bb82ab0dacc6f0a45
- ElectricityPrediction/.git/objects/d9/
- ElectricityPrediction/.git/objects/d9/780f7805ac76ea9792da38ec49d7e6ffc9205d
- ElectricityPrediction/.git/objects/db/
- ElectricityPrediction/.git/objects/db/266aa65179ef88c17338616c627b6329014afa
- ElectricityPrediction/.git/objects/de/
- ElectricityPrediction/.git/objects/de/89d722efcc6739efea85e78a70b00efd0d1c70
- ElectricityPrediction/.git/objects/df/
- ElectricityPrediction/.git/objects/df/97a659156e679a9578931a11a47d8ad96461c7
- ElectricityPrediction/.git/objects/e5/
- ElectricityPrediction/.git/objects/e5/63ef9c1d1016df30678d74eac38b38c0db56e1
- ElectricityPrediction/.git/objects/e6/
- ElectricityPrediction/.git/objects/e6/9de29bb2d1d6434b8b29ae775ad8c2e48c5391
- ElectricityPrediction/.git/objects/f9/
- ElectricityPrediction/.git/objects/f9/281cc309d8e605b4e41dca89d2a576517d2a58
- ElectricityPrediction/.git/objects/f9/c4c0c556a3541620b93904f8eee5233e4ae9f7
- ElectricityPrediction/.git/objects/ff/
- ElectricityPrediction/.git/objects/ff/eb352b6cd0fc918095da242508a63741938236
- ElectricityPrediction/.git/objects/ff/f66bc3ee7cca9298acb88995c563e9fa13b662
- ElectricityPrediction/utils/utils.py
- ElectricityPrediction/utils/test2.py
- ElectricityPrediction/.git/refs/
- ElectricityPrediction/.git/refs/heads/
- ElectricityPrediction/.git/refs/heads/master
- ElectricityPrediction/.git/refs/remotes/
- ElectricityPrediction/.git/refs/remotes/origin/
- ElectricityPrediction/.git/refs/remotes/origin/master
- ElectricityPrediction/utils/__pycache__/utils.cpython-38.pyc
- ElectricityPrediction/.gitignore
- ElectricityPrediction/.idea/
- ElectricityPrediction/.idea/ElectricityPrediction.iml
- ElectricityPrediction/.idea/deployment.xml
- ElectricityPrediction/.idea/inspectionProfiles/
- ElectricityPrediction/.idea/inspectionProfiles/profiles_settings.xml
- ElectricityPrediction/.idea/misc.xml
- ElectricityPrediction/.idea/modules.xml
- ElectricityPrediction/.idea/vcs.xml
- ElectricityPrediction/.idea/workspace.xml
- ElectricityPrediction/GRU-MMatten-LGB.png
- ElectricityPrediction/GRU-MMattention.png
- ElectricityPrediction/GRU.png
- ElectricityPrediction/LightGBM.png
- ElectricityPrediction/README.md
- ElectricityPrediction/__pycache__/
- ElectricityPrediction/__pycache__/config.cpython-38.pyc
- ElectricityPrediction/ckpt/
- ElectricityPrediction/utils/__pycache__/
- ElectricityPrediction/ckpt/GRUatten-epoch=6-step=2918-val_mse=199779.23438.ckpt
- ElectricityPrediction/ckpt/LightGBM.joblib
- ElectricityPrediction/utils/
- ElectricityPrediction/ckpt/NormalGRU-epoch=2-step=1250-val_mape=0.04887.ckpt
- ElectricityPrediction/config.py
- ElectricityPrediction/data/
- ElectricityPrediction/data/RawData/
- ElectricityPrediction/data/RawData/electricity/
- ElectricityPrediction/data/RawData/electricity/AEP_hourly.csv
- ElectricityPrediction/data/data_cleaned_prophet_minmax/
- ElectricityPrediction/data/data_cleaned_prophet_minmax/test_dataset.npy
- ElectricityPrediction/data/data_cleaned_prophet_minmax/train_dataset.npy
- ElectricityPrediction/data/data_cleaned_prophet_minmax/validation_dataset.npy
- ElectricityPrediction/data/data_cleaned_prophet_minmax_2D/
- ElectricityPrediction/data/data_cleaned_prophet_minmax_2D/test_dataset.npy
- ElectricityPrediction/data/data_cleaned_prophet_minmax_2D/train_dataset.npy
- ElectricityPrediction/data/data_cleaned_prophet_minmax_2D/validation_dataset.npy
- ElectricityPrediction/data/lag_j=3/
- ElectricityPrediction/data/lag_j=3/test_dataset.npy
- ElectricityPrediction/data/lag_j=3/train_dataset.npy
- ElectricityPrediction/data/lag_j=3/validation_dataset.npy
- ElectricityPrediction/data/lag_j=3_2D/
- ElectricityPrediction/data/lag_j=3_2D/test_dataset.npy
- ElectricityPrediction/data/lag_j=3_2D/train_dataset.npy
- ElectricityPrediction/data/lag_j=3_2D/validation_dataset.npy
- ElectricityPrediction/results/summary_of_origin_experiment_exceptLGB.csv
- ElectricityPrediction/results/summary_of_origin_experiment_LGB.csv
- ElectricityPrediction/results/summary_of_noise_experiment_exceptLGB.csv
- ElectricityPrediction/results/summary_of_noise_experiment_LGB.csv
- ElectricityPrediction/results/all_results_exceptLGB_origin_0.csv
- ElectricityPrediction/results/all_results_exceptLGB_noise_9.csv
- ElectricityPrediction/results/all_results_exceptLGB_noise_8.csv
- ElectricityPrediction/results/all_results_exceptLGB_noise_7.csv
- ElectricityPrediction/results/all_results_exceptLGB_noise_6.csv
- ElectricityPrediction/results/all_results_exceptLGB_noise_5.csv
- ElectricityPrediction/results/all_results_exceptLGB_noise_4.csv
- ElectricityPrediction/results/all_results_exceptLGB_noise_3.csv
- ElectricityPrediction/datasets/
- ElectricityPrediction/datasets/__pycache__/
- ElectricityPrediction/datasets/__pycache__/elec_dataset.cpython-38.pyc
- ElectricityPrediction/datasets/elec_dataset.py
- ElectricityPrediction/datasets/preprocessing.py
- ElectricityPrediction/final_ckpt/
- ElectricityPrediction/final_ckpt/CominedNet-epoch=181-step=75893-val_mse=0.01837.ckpt
- ElectricityPrediction/results/all_results_exceptLGB_noise_2.csv
- ElectricityPrediction/lightning_logs/
- ElectricityPrediction/lightning_logs/CombinedNet/
- ElectricityPrediction/lightning_logs/CombinedNet/version_0/
- ElectricityPrediction/lightning_logs/CombinedNet/version_0/events.out.tfevents.1641177717.LAPTOP-JGBE84AO.18516.4
- ElectricityPrediction/lightning_logs/CombinedNet/version_0/hparams.yaml
- ElectricityPrediction/lightning_logs/CombinedNet/version_1/
- ElectricityPrediction/lightning_logs/CombinedNet/version_1/events.out.tfevents.1641178052.LAPTOP-JGBE84AO.17552.4
- ElectricityPrediction/lightning_logs/CombinedNet/version_1/events.out.tfevents.1641178675.LAPTOP-JGBE84AO.17552.5
- ElectricityPrediction/lightning_logs/CombinedNet/version_1/hparams.yaml
- ElectricityPrediction/lightning_logs/CombinedNet/version_2/
- ElectricityPrediction/lightning_logs/CombinedNet/version_2/events.out.tfevents.1641794133.LAPTOP-JGBE84AO.26820.4
- ElectricityPrediction/lightning_logs/CombinedNet/version_2/events.out.tfevents.1641794875.LAPTOP-JGBE84AO.26820.5
- ElectricityPrediction/lightning_logs/CombinedNet/version_2/hparams.yaml
- ElectricityPrediction/lightning_logs/CombinedNet/version_3/
- ElectricityPrediction/lightning_logs/CombinedNet/version_3/events.out.tfevents.1641796405.LAPTOP-JGBE84AO.27980.4
- ElectricityPrediction/lightning_logs/CombinedNet/version_3/hparams.yaml
- ElectricityPrediction/lightning_logs/CombinedNet/version_4/
- ElectricityPrediction/lightning_logs/CombinedNet/version_4/events.out.tfevents.1641797108.LAPTOP-JGBE84AO.18088.4
- ElectricityPrediction/lightning_logs/CombinedNet/version_4/hparams.yaml
- ElectricityPrediction/lightning_logs/CombinedNet/version_5/
- ElectricityPrediction/lightning_logs/CombinedNet/version_5/events.out.tfevents.1641800274.LAPTOP-JGBE84AO.21108.4
- ElectricityPrediction/lightning_logs/CombinedNet/version_5/hparams.yaml
- ElectricityPrediction/lightning_logs/CombinedNet/version_6/
- ElectricityPrediction/lightning_logs/CombinedNet/version_6/events.out.tfevents.1641800813.LAPTOP-JGBE84AO.15672.4
- ElectricityPrediction/lightning_logs/CombinedNet/version_6/hparams.yaml
- ElectricityPrediction/lightning_logs/CombinedNet/version_7/
- ElectricityPrediction/lightning_logs/CombinedNet/version_7/events.out.tfevents.1641801176.LAPTOP-JGBE84AO.17076.4
- ElectricityPrediction/lightning_logs/CombinedNet/version_7/hparams.yaml
- ElectricityPrediction/lightning_logs/CombinedNet/version_8/
- ElectricityPrediction/lightning_logs/CombinedNet/version_8/events.out.tfevents.1641802606.LAPTOP-JGBE84AO.3496.0
- ElectricityPrediction/lightning_logs/CombinedNet/version_8/events.out.tfevents.1641803358.LAPTOP-JGBE84AO.3496.1
- ElectricityPrediction/lightning_logs/CombinedNet/version_8/hparams.yaml
- ElectricityPrediction/lightning_logs/CombinedNet/version_9/
- ElectricityPrediction/lightning_logs/CombinedNet/version_9/events.out.tfevents.1646962247.LAPTOP-JGBE84AO.15320.4
- ElectricityPrediction/lightning_logs/CombinedNet/version_9/events.out.tfevents.1646963067.LAPTOP-JGBE84AO.15320.5
- ElectricityPrediction/lightning_logs/CombinedNet/version_9/hparams.yaml
- ElectricityPrediction/lightning_logs/GRUatten/
- ElectricityPrediction/lightning_logs/GRUatten/version_0/
- ElectricityPrediction/lightning_logs/GRUatten/version_0/events.out.tfevents.1641177701.LAPTOP-JGBE84AO.18516.2
- ElectricityPrediction/lightning_logs/GRUatten/version_0/events.out.tfevents.1641177713.LAPTOP-JGBE84AO.18516.3
- ElectricityPrediction/lightning_logs/GRUatten/version_0/hparams.yaml
- ElectricityPrediction/lightning_logs/GRUatten/version_1/
- ElectricityPrediction/lightning_logs/GRUatten/version_1/events.out.tfevents.1641178036.LAPTOP-JGBE84AO.17552.2
- ElectricityPrediction/lightning_logs/GRUatten/version_1/events.out.tfevents.1641178048.LAPTOP-JGBE84AO.17552.3
- ElectricityPrediction/lightning_logs/GRUatten/version_1/hparams.yaml
- ElectricityPrediction/lightning_logs/GRUatten/version_10/
- ElectricityPrediction/lightning_logs/GRUatten/version_10/events.out.tfevents.1641796371.LAPTOP-JGBE84AO.27980.2
- ElectricityPrediction/lightning_logs/GRUatten/version_10/events.out.tfevents.1641796401.LAPTOP-JGBE84AO.27980.3
- ElectricityPrediction/lightning_logs/GRUatten/version_10/hparams.yaml
- ElectricityPrediction/lightning_logs/GRUatten/version_11/
- ElectricityPrediction/lightning_logs/GRUatten/version_11/events.out.tfevents.1641797072.LAPTOP-JGBE84AO.18088.2
- ElectricityPrediction/lightning_logs/GRUatten/version_11/events.out.tfevents.1641797104.LAPTOP-JGBE84AO.18088.3
- ElectricityPrediction/lightning_logs/GRUatten/version_11/hparams.yaml
- ElectricityPrediction/lightning_logs/GRUatten/version_12/
- ElectricityPrediction/lightning_logs/GRUatten/version_12/events.out.tfevents.1641797838.LAPTOP-JGBE84AO.25248.2
- ElectricityPrediction/lightning_logs/GRUatten/version_12/hparams.yaml
- ElectricityPrediction/lightning_logs/GRUatten/version_13/
- ElectricityPrediction/lightning_logs/GRUatten/version_13/events.out.tfevents.1641800209.LAPTOP-JGBE84AO.21108.2
- ElectricityPrediction/lightning_logs/GRUatten/version_13/events.out.tfevents.1641800270.LAPTOP-JGBE84AO.21108.3
- ElectricityPrediction/lightning_logs/GRUatten/version_13/hparams.yaml
- ElectricityPrediction/lightning_logs/GRUatten/version_14/
- ElectricityPrediction/lightning_logs/GRUatten/version_14/events.out.tfevents.1641800728.LAPTOP-JGBE84AO.15672.2
- ElectricityPrediction/lightning_logs/GRUatten/version_14/events.out.tfevents.1641800809.LAPTOP-JGBE84AO.15672.3
- ElectricityPrediction/lightning_logs/GRUatten/version_14/hparams.yaml
- ElectricityPrediction/lightning_logs/GRUatten/version_15/
- ElectricityPrediction/lightning_logs/GRUatten/version_15/events.out.tfevents.1641800870.LAPTOP-JGBE84AO.30344.2
- ElectricityPrediction/lightning_logs/GRUatten/version_15/hparams.yaml
- ElectricityPrediction/lightning_logs/GRUatten/version_16/
- ElectricityPrediction/lightning_logs/GRUatten/version_16/events.out.tfevents.1641800923.LAPTOP-JGBE84AO.5636.2
- ElectricityPrediction/lightning_logs/GRUatten/version_16/hparams.yaml
- ElectricityPrediction/lightning_logs/GRUatten/version_17/
- ElectricityPrediction/lightning_logs/GRUatten/version_17/events.out.tfevents.1641800950.LAPTOP-JGBE84AO.24192.2
[truncated: 247 more entries]
