# Supplementary material for: Energy consumption prediction using the GRU-MMattention-LightGBM model with features of Prophet decomposition
Source: PLoS One. 2023 Jan 17;18(1):e0277085. doi: 10.1371/journal.pone.0277085 (PMC9844920; doi:10.1371/journal.pone.0277085)
Supplement: S1 Data — (ZIP) [file pone.0277085.s001.zip › ElectricityPrediction/utils/utils.py]

import os
import numpy as np
import torch
from typing import Literal, Union
from config import config


def get_array_data(data_obj):
    return data_obj.train, data_obj.test, data_obj.validation


# def get_array_data(decom_method: str = Literal['prophet+', 'prophet', None], dim: int = Literal[2, 3]):
#     convert = {'prophet+': 'data_cleaned_decomposed', None: 'lag_j=3', 'prophet': 'data_cleaned_prophet_minmax'}
#     data_dir = convert[decom_method]
#     if dim == 2:
#         data_dir += '_2D'
#     train_dir = os.path.join(config.data_dir, data_dir, 'train_dataset.npy')
#     val_dir = os.path.join(config.data_dir, data_dir, 'validation_dataset.npy')
#     test_dir = os.path.join(config.data_dir, data_dir, 'test_dataset.npy')
#     train_arr, val_arr, test_arr = np.load(train_dir), np.load(val_dir), np.load(test_dir)
#     np.random.shuffle(train_arr)
#     return train_arr, val_arr, test_arr


def inverse_norm(data: Union[torch.Tensor, np.ndarray]):
    if config.decom_method is None:
        return data * (config.max_value - config.min_value) + config.min_value
    elif config.decom_method == 'prophet+':
        if isinstance(data, torch.Tensor):
            return torch.exp(data)
        elif isinstance(data, np.ndarray):
            return np.exp(data)
        else:
            raise TypeError(f"Input data can only be tensor or array, got {type(data)}.")
    else:
        return data * (config.max_value - config.min_value) + config.min_value
