# Supplementary material for: Energy consumption prediction using the GRU-MMattention-LightGBM model with features of Prophet decomposition
Source: PLoS One. 2023 Jan 17;18(1):e0277085. doi: 10.1371/journal.pone.0277085 (PMC9844920; doi:10.1371/journal.pone.0277085)
Supplement: S1 Data — (ZIP) [file pone.0277085.s001.zip › ElectricityPrediction/utils/test2.py]

from datasets.preprocessing import generate_data_obj
from

obj3d, obj2d = generate_data_obj()
