# Supplementary material for: Energy consumption prediction using the GRU-MMattention-LightGBM model with features of Prophet decomposition
Source: PLoS One. 2023 Jan 17;18(1):e0277085. doi: 10.1371/journal.pone.0277085 (PMC9844920; doi:10.1371/journal.pone.0277085)
Supplement: S1 Data — (ZIP) [file pone.0277085.s001.zip › ElectricityPrediction/config.py]

from datasets.preprocessing import generate_data_obj

class Config:
    def __init__(self):
        obj1, _ = generate_data_obj()
        self.seed = 1234
        self.data_dir = 'data'
        self.decom_method = 'prophet'

        if self.decom_method == 'prophet+':
            self.num_features = 17
        else:
            self.num_features = 3
        self.min_value = obj1.min
        self.max_value = obj1.max
        self.mdoel_saving_dir = 'ckpt'

        # shared params
        self.max_epochs = 1000
        self.min_epochs = 5
        self.batch_size = 64

        # normal
        self.normal_hidden_size = 2
        self.normal_num_layers = 1
        self.normal_lr = 1e-3
        # GRU-atten
        self.atten_hidden_size = 16
        self.atten_num_layer = 2
        self.atten_lr = 1e-3


config = Config()
