# Supplementary material for: Energy consumption prediction using the GRU-MMattention-LightGBM model with features of Prophet decomposition
Source: PLoS One. 2023 Jan 17;18(1):e0277085. doi: 10.1371/journal.pone.0277085 (PMC9844920; doi:10.1371/journal.pone.0277085)
Supplement: S1 Data — (ZIP) [file pone.0277085.s001.zip › ElectricityPrediction/data/RawData/electricity/AEP_hourly.csv]

Datetime	AEP_MW
2004-12-31 01:00:00	13478.0
2004-12-31 02:00:00	12865.0
2004-12-31 03:00:00	12577.0
2004-12-31 04:00:00	12517.0
2004-12-31 05:00:00	12670.0
2004-12-31 06:00:00	13038.0
2004-12-31 07:00:00	13692.0
2004-12-31 08:00:00	14297.0
2004-12-31 09:00:00	14719.0
2004-12-31 10:00:00	14941.0
2004-12-31 11:00:00	15184.0
2004-12-31 12:00:00	15009.0
2004-12-31 13:00:00	14808.0
2004-12-31 14:00:00	14522.0
2004-12-31 15:00:00	14349.0
2004-12-31 16:00:00	14107.0
2004-12-31 17:00:00	14410.0
2004-12-31 18:00:00	15174.0
2004-12-31 19:00:00	15261.0
2004-12-31 20:00:00	14774.0
2004-12-31 21:00:00	14363.0
2004-12-31 22:00:00	14045.0
2004-12-31 23:00:00	13478.0
2005-01-01 00:00:00	12892.0
2004-12-30 01:00:00	14097.0
2004-12-30 02:00:00	13667.0
2004-12-30 03:00:00	13451.0
2004-12-30 04:00:00	13379.0
2004-12-30 05:00:00	13506.0
2004-12-30 06:00:00	14121.0
2004-12-30 07:00:00	15066.0
2004-12-30 08:00:00	15771.0
2004-12-30 09:00:00	16047.0
2004-12-30 10:00:00	16245.0
2004-12-30 11:00:00	16377.0
2004-12-30 12:00:00	16138.0
2004-12-30 13:00:00	15886.0
2004-12-30 14:00:00	15503.0
2004-12-30 15:00:00	15206.0
2004-12-30 16:00:00	15049.0
2004-12-30 17:00:00	15161.0
2004-12-30 18:00:00	16085.0
2004-12-30 19:00:00	16508.0
2004-12-30 20:00:00	16306.0
2004-12-30 21:00:00	16223.0
2004-12-30 22:00:00	15931.0
2004-12-30 23:00:00	15207.0
2004-12-31 00:00:00	14316.0
2004-12-29 01:00:00	15223.0
2004-12-29 02:00:00	14731.0
2004-12-29 03:00:00	14503.0
2004-12-29 04:00:00	14432.0
2004-12-29 05:00:00	14531.0
2004-12-29 06:00:00	15087.0
2004-12-29 07:00:00	16018.0
2004-12-29 08:00:00	16968.0
2004-12-29 09:00:00	17149.0
2004-12-29 10:00:00	17261.0
2004-12-29 11:00:00	17194.0
2004-12-29 12:00:00	17011.0
2004-12-29 13:00:00	16749.0
2004-12-29 14:00:00	16546.0
2004-12-29 15:00:00	16403.0
2004-12-29 16:00:00	16161.0
2004-12-29 17:00:00	16380.0
2004-12-29 18:00:00	17330.0
2004-12-29 19:00:00	17738.0
2004-12-29 20:00:00	17468.0
2004-12-29 21:00:00	17093.0
2004-12-29 22:00:00	16736.0
2004-12-29 23:00:00	15984.0
2004-12-30 00:00:00	14900.0
2004-12-28 01:00:00	17580.0
2004-12-28 02:00:00	17158.0
2004-12-28 03:00:00	17002.0
2004-12-28 04:00:00	16923.0
2004-12-28 05:00:00	17191.0
2004-12-28 06:00:00	17908.0
2004-12-28 07:00:00	18944.0
2004-12-28 08:00:00	19752.0
2004-12-28 09:00:00	19882.0
2004-12-28 10:00:00	19544.0
2004-12-28 11:00:00	19309.0
2004-12-28 12:00:00	18756.0
2004-12-28 13:00:00	18201.0
2004-12-28 14:00:00	17666.0
2004-12-28 15:00:00	17203.0
2004-12-28 16:00:00	16935.0
2004-12-28 17:00:00	17207.0
2004-12-28 18:00:00	18349.0
2004-12-28 19:00:00	18815.0
2004-12-28 20:00:00	18599.0
2004-12-28 21:00:00	18480.0
2004-12-28 22:00:00	18135.0
2004-12-28 23:00:00	17112.0
2004-12-29 00:00:00	16047.0
2004-12-27 01:00:00	16718.0
2004-12-27 02:00:00	16150.0
2004-12-27 03:00:00	16090.0
2004-12-27 04:00:00	16223.0
2004-12-27 05:00:00	16652.0
2004-12-27 06:00:00	17317.0
2004-12-27 07:00:00	18384.0
2004-12-27 08:00:00	19366.0
2004-12-27 09:00:00	19772.0
2004-12-27 10:00:00	19792.0
2004-12-27 11:00:00	19697.0
2004-12-27 12:00:00	19193.0
2004-12-27 13:00:00	18640.0
2004-12-27 14:00:00	18066.0
2004-12-27 15:00:00	17692.0
2004-12-27 16:00:00	17522.0
2004-12-27 17:00:00	17933.0
2004-12-27 18:00:00	19353.0
2004-12-27 19:00:00	20046.0
2004-12-27 20:00:00	20127.0
2004-12-27 21:00:00	20049.0
2004-12-27 22:00:00	19751.0
2004-12-27 23:00:00	19038.0
2004-12-28 00:00:00	18133.0
2004-12-26 01:00:00	15059.0
2004-12-26 02:00:00	14617.0
2004-12-26 03:00:00	14452.0
2004-12-26 04:00:00	14465.0
2004-12-26 05:00:00	14561.0
2004-12-26 06:00:00	14862.0
2004-12-26 07:00:00	15318.0
2004-12-26 08:00:00	15865.0
2004-12-26 09:00:00	16421.0
2004-12-26 10:00:00	16751.0
2004-12-26 11:00:00	16521.0
2004-12-26 12:00:00	16047.0
2004-12-26 13:00:00	15790.0
2004-12-26 14:00:00	15702.0
2004-12-26 15:00:00	15488.0
2004-12-26 16:00:00	15607.0
2004-12-26 17:00:00	16012.0
2004-12-26 18:00:00	17243.0
2004-12-26 19:00:00	17922.0
2004-12-26 20:00:00	18064.0
2004-12-26 21:00:00	18086.0
2004-12-26 22:00:00	17834.0
2004-12-26 23:00:00	17392.0
2004-12-27 00:00:00	16842.0
2004-12-25 01:00:00	16669.0
2004-12-25 02:00:00	16218.0
2004-12-25 03:00:00	16135.0
2004-12-25 04:00:00	16107.0
2004-12-25 05:00:00	16229.0
2004-12-25 06:00:00	16470.0
2004-12-25 07:00:00	16935.0
2004-12-25 08:00:00	17548.0
2004-12-25 09:00:00	17927.0
2004-12-25 10:00:00	17837.0
2004-12-25 11:00:00	17453.0
2004-12-25 12:00:00	16891.0
2004-12-25 13:00:00	15967.0
2004-12-25 14:00:00	15088.0
2004-12-25 15:00:00	14564.0
2004-12-25 16:00:00	14394.0
2004-12-25 17:00:00	14745.0
2004-12-25 18:00:00	15856.0
2004-12-25 19:00:00	16502.0
2004-12-25 20:00:00	16678.0
2004-12-25 21:00:00	16842.0
2004-12-25 22:00:00	16621.0
2004-12-25 23:00:00	16167.0
2004-12-26 00:00:00	15676.0
2004-12-24 01:00:00	15645.0
2004-12-24 02:00:00	15265.0
2004-12-24 03:00:00	15138.0
2004-12-24 04:00:00	15068.0
2004-12-24 05:00:00	15122.0
2004-12-24 06:00:00	15441.0
2004-12-24 07:00:00	15967.0
2004-12-24 08:00:00	16628.0
2004-12-24 09:00:00	17122.0
2004-12-24 10:00:00	17621.0
2004-12-24 11:00:00	17501.0
2004-12-24 12:00:00	17122.0
2004-12-24 13:00:00	16600.0
2004-12-24 14:00:00	16206.0
2004-12-24 15:00:00	15844.0
2004-12-24 16:00:00	15762.0
2004-12-24 17:00:00	16092.0
2004-12-24 18:00:00	17048.0
2004-12-24 19:00:00	17456.0
2004-12-24 20:00:00	17407.0
2004-12-24 21:00:00	17474.0
2004-12-24 22:00:00	17772.0
2004-12-24 23:00:00	17618.0
2004-12-25 00:00:00	17147.0
2004-12-23 01:00:00	15358.0
2004-12-23 02:00:00	14851.0
2004-12-23 03:00:00	14441.0
2004-12-23 04:00:00	14105.0
2004-12-23 05:00:00	14048.0
2004-12-23 06:00:00	14394.0
2004-12-23 07:00:00	15034.0
2004-12-23 08:00:00	15783.0
2004-12-23 09:00:00	16231.0
2004-12-23 10:00:00	16576.0
2004-12-23 11:00:00	16912.0
2004-12-23 12:00:00	16991.0
2004-12-23 13:00:00	16793.0
2004-12-23 14:00:00	16764.0
2004-12-23 15:00:00	16643.0
2004-12-23 16:00:00	16666.0
2004-12-23 17:00:00	16869.0
2004-12-23 18:00:00	17916.0
2004-12-23 19:00:00	18424.0
2004-12-23 20:00:00	18343.0
2004-12-23 21:00:00	18340.0
2004-12-23 22:00:00	18011.0
2004-12-23 23:00:00	17340.0
2004-12-24 00:00:00	16383.0
2004-12-22 01:00:00	15670.0
2004-12-22 02:00:00	15135.0
2004-12-22 03:00:00	14997.0
2004-12-22 04:00:00	14929.0
2004-12-22 05:00:00	15256.0
2004-12-22 06:00:00	16174.0
2004-12-22 07:00:00	17483.0
2004-12-22 08:00:00	18645.0
2004-12-22 09:00:00	18866.0
2004-12-22 10:00:00	18802.0
2004-12-22 11:00:00	18457.0
2004-12-22 12:00:00	18021.0
2004-12-22 13:00:00	17687.0
2004-12-22 14:00:00	17590.0
2004-12-22 15:00:00	17471.0
2004-12-22 16:00:00	17406.0
2004-12-22 17:00:00	17592.0
2004-12-22 18:00:00	18668.0
2004-12-22 19:00:00	19040.0
2004-12-22 20:00:00	18819.0
2004-12-22 21:00:00	18483.0
2004-12-22 22:00:00	18381.0
2004-12-22 23:00:00	17461.0
2004-12-23 00:00:00	16353.0
2004-12-21 01:00:00	18740.0
2004-12-21 02:00:00	18247.0
2004-12-21 03:00:00	17906.0
2004-12-21 04:00:00	17749.0
2004-12-21 05:00:00	17900.0
2004-12-21 06:00:00	18590.0
2004-12-21 07:00:00	19716.0
2004-12-21 08:00:00	20555.0
2004-12-21 09:00:00	20218.0
2004-12-21 10:00:00	19783.0
2004-12-21 11:00:00	19452.0
2004-12-21 12:00:00	18866.0
2004-12-21 13:00:00	18383.0
2004-12-21 14:00:00	17945.0
2004-12-21 15:00:00	17591.0
2004-12-21 16:00:00	17362.0
2004-12-21 17:00:00	17619.0
2004-12-21 18:00:00	18664.0
2004-12-21 19:00:00	19088.0
2004-12-21 20:00:00	18998.0
2004-12-21 21:00:00	18773.0
2004-12-21 22:00:00	18394.0
2004-12-21 23:00:00	17622.0
2004-12-22 00:00:00	16484.0
2004-12-20 01:00:00	19050.0
2004-12-20 02:00:00	18940.0
2004-12-20 03:00:00	19015.0
2004-12-20 04:00:00	19178.0
2004-12-20 05:00:00	19494.0
2004-12-20 06:00:00	20392.0
2004-12-20 07:00:00	21616.0
2004-12-20 08:00:00	22554.0
2004-12-20 09:00:00	22577.0
2004-12-20 10:00:00	22321.0
2004-12-20 11:00:00	22055.0
2004-12-20 12:00:00	21388.0
2004-12-20 13:00:00	21035.0
2004-12-20 14:00:00	20542.0
2004-12-20 15:00:00	20362.0
2004-12-20 16:00:00	20119.0
2004-12-20 17:00:00	20505.0
2004-12-20 18:00:00	21373.0
2004-12-20 19:00:00	22188.0
2004-12-20 20:00:00	22038.0
2004-12-20 21:00:00	21752.0
2004-12-20 22:00:00	21621.0
2004-12-20 23:00:00	20919.0
2004-12-21 00:00:00	19554.0
2004-12-19 01:00:00	14619.0
2004-12-19 02:00:00	14245.0
2004-12-19 03:00:00	14082.0
2004-12-19 04:00:00	14123.0
2004-12-19 05:00:00	14253.0
2004-12-19 06:00:00	14437.0
2004-12-19 07:00:00	15197.0
2004-12-19 08:00:00	16025.0
2004-12-19 09:00:00	16742.0
2004-12-19 10:00:00	17345.0
2004-12-19 11:00:00	17400.0
2004-12-19 12:00:00	17291.0
2004-12-19 13:00:00	17473.0
2004-12-19 14:00:00	17464.0
2004-12-19 15:00:00	17461.0
2004-12-19 16:00:00	17683.0
2004-12-19 17:00:00	18211.0
2004-12-19 18:00:00	19749.0
2004-12-19 19:00:00	20439.0
2004-12-19 20:00:00	20805.0
2004-12-19 21:00:00	20840.0
2004-12-19 22:00:00	20670.0
2004-12-19 23:00:00	20300.0
2004-12-20 00:00:00	19719.0
2004-12-18 01:00:00	16053.0
2004-12-18 02:00:00	15562.0
2004-12-18 03:00:00	15439.0
2004-12-18 04:00:00	15498.0
2004-12-18 05:00:00	15743.0
2004-12-18 06:00:00	16126.0
2004-12-18 07:00:00	16793.0
2004-12-18 08:00:00	17583.0
2004-12-18 09:00:00	18108.0
2004-12-18 10:00:00	18035.0
2004-12-18 11:00:00	17599.0
2004-12-18 12:00:00	17022.0
2004-12-18 13:00:00	16390.0
2004-12-18 14:00:00	15921.0
2004-12-18 15:00:00	15619.0
2004-12-18 16:00:00	15475.0
2004-12-18 17:00:00	16039.0
2004-12-18 18:00:00	17080.0
2004-12-18 19:00:00	17479.0
2004-12-18 20:00:00	17431.0
2004-12-18 21:00:00	17458.0
2004-12-18 22:00:00	17162.0
2004-12-18 23:00:00	16561.0
2004-12-19 00:00:00	15645.0
2004-12-17 01:00:00	15893.0
2004-12-17 02:00:00	15503.0
2004-12-17 03:00:00	15315.0
2004-12-17 04:00:00	15264.0
2004-12-17 05:00:00	15596.0
2004-12-17 06:00:00	16544.0
2004-12-17 07:00:00	18227.0
2004-12-17 08:00:00	19281.0
2004-12-17 09:00:00	19052.0
2004-12-17 10:00:00	18758.0
2004-12-17 11:00:00	18254.0
2004-12-17 12:00:00	17654.0
2004-12-17 13:00:00	17236.0
2004-12-17 14:00:00	16818.0
2004-12-17 15:00:00	16450.0
2004-12-17 16:00:00	16250.0
2004-12-17 17:00:00	16581.0
2004-12-17 18:00:00	17953.0
2004-12-17 19:00:00	18650.0
2004-12-17 20:00:00	18653.0
2004-12-17 21:00:00	18645.0
2004-12-17 22:00:00	18444.0
2004-12-17 23:00:00	17832.0
2004-12-18 00:00:00	16906.0
2004-12-16 01:00:00	17381.0
2004-12-16 02:00:00	17048.0
2004-12-16 03:00:00	16862.0
2004-12-16 04:00:00	16876.0
2004-12-16 05:00:00	17185.0
2004-12-16 06:00:00	18127.0
2004-12-16 07:00:00	19901.0
2004-12-16 08:00:00	20605.0
2004-12-16 09:00:00	20312.0
2004-12-16 10:00:00	19945.0
2004-12-16 11:00:00	19364.0
2004-12-16 12:00:00	18559.0
2004-12-16 13:00:00	17977.0
2004-12-16 14:00:00	17693.0
2004-12-16 15:00:00	17396.0
2004-12-16 16:00:00	17246.0
2004-12-16 17:00:00	17669.0
2004-12-16 18:00:00	18921.0
2004-12-16 19:00:00	19446.0
2004-12-16 20:00:00	19506.0
2004-12-16 21:00:00	19477.0
2004-12-16 22:00:00	19068.0
2004-12-16 23:00:00	18062.0
2004-12-17 00:00:00	16826.0
2004-12-15 01:00:00	17126.0
2004-12-15 02:00:00	16709.0
2004-12-15 03:00:00	16618.0
2004-12-15 04:00:00	16546.0
2004-12-15 05:00:00	16905.0
2004-12-15 06:00:00	17889.0
2004-12-15 07:00:00	19542.0
2004-12-15 08:00:00	20491.0
2004-12-15 09:00:00	20295.0
2004-12-15 10:00:00	19843.0
2004-12-15 11:00:00	19422.0
2004-12-15 12:00:00	19050.0
2004-12-15 13:00:00	18519.0
2004-12-15 14:00:00	18301.0
2004-12-15 15:00:00	17748.0
2004-12-15 16:00:00	17696.0
2004-12-15 17:00:00	18153.0
2004-12-15 18:00:00	19645.0
2004-12-15 19:00:00	20441.0
2004-12-15 20:00:00	20502.0
2004-12-15 21:00:00	20486.0
2004-12-15 22:00:00	20274.0
2004-12-15 23:00:00	19304.0
2004-12-16 00:00:00	18139.0
2004-12-14 01:00:00	16704.0
2004-12-14 02:00:00	16281.0
2004-12-14 03:00:00	16064.0
2004-12-14 04:00:00	16155.0
2004-12-14 05:00:00	16500.0
2004-12-14 06:00:00	17338.0
2004-12-14 07:00:00	18923.0
2004-12-14 08:00:00	19920.0
2004-12-14 09:00:00	19679.0
2004-12-14 10:00:00	19432.0
2004-12-14 11:00:00	19293.0
2004-12-14 12:00:00	19182.0
2004-12-14 13:00:00	19022.0
2004-12-14 14:00:00	18917.0
2004-12-14 15:00:00	18750.0
2004-12-14 16:00:00	18749.0
2004-12-14 17:00:00	19204.0
2004-12-14 18:00:00	20431.0
2004-12-14 19:00:00	20996.0
2004-12-14 20:00:00	20837.0
2004-12-14 21:00:00	20689.0
2004-12-14 22:00:00	20285.0
2004-12-14 23:00:00	19248.0
2004-12-15 00:00:00	18021.0
2004-12-13 01:00:00	14308.0
2004-12-13 02:00:00	14116.0
2004-12-13 03:00:00	14021.0
2004-12-13 04:00:00	14052.0
2004-12-13 05:00:00	14408.0
2004-12-13 06:00:00	15501.0
2004-12-13 07:00:00	17190.0
2004-12-13 08:00:00	18404.0
2004-12-13 09:00:00	18474.0
2004-12-13 10:00:00	18536.0
2004-12-13 11:00:00	18575.0
2004-12-13 12:00:00	18493.0
2004-12-13 13:00:00	18435.0
2004-12-13 14:00:00	18492.0
2004-12-13 15:00:00	18438.0
2004-12-13 16:00:00	18484.0
2004-12-13 17:00:00	18945.0
2004-12-13 18:00:00	20103.0
2004-12-13 19:00:00	20564.0
2004-12-13 20:00:00	20447.0
2004-12-13 21:00:00	20311.0
2004-12-13 22:00:00	19814.0
2004-12-13 23:00:00	18762.0
2004-12-14 00:00:00	17504.0
2004-12-12 01:00:00	14153.0
2004-12-12 02:00:00	13683.0
2004-12-12 03:00:00	13427.0
2004-12-12 04:00:00	13373.0
2004-12-12 05:00:00	13460.0
2004-12-12 06:00:00	13704.0
2004-12-12 07:00:00	14157.0
2004-12-12 08:00:00	14802.0
2004-12-12 09:00:00	15422.0
2004-12-12 10:00:00	15757.0
2004-12-12 11:00:00	15688.0
2004-12-12 12:00:00	15728.0
2004-12-12 13:00:00	15848.0
2004-12-12 14:00:00	15678.0
2004-12-12 15:00:00	15388.0
2004-12-12 16:00:00	15505.0
2004-12-12 17:00:00	16012.0
2004-12-12 18:00:00	16918.0
2004-12-12 19:00:00	17200.0
2004-12-12 20:00:00	17245.0
2004-12-12 21:00:00	16986.0
2004-12-12 22:00:00	16650.0
2004-12-12 23:00:00	15860.0
2004-12-13 00:00:00	14939.0
2004-12-11 01:00:00	13881.0
2004-12-11 02:00:00	13431.0
2004-12-11 03:00:00	13099.0
2004-12-11 04:00:00	13042.0
2004-12-11 05:00:00	13204.0
2004-12-11 06:00:00	13629.0
2004-12-11 07:00:00	14268.0
2004-12-11 08:00:00	15105.0
2004-12-11 09:00:00	15708.0
2004-12-11 10:00:00	16234.0
2004-12-11 11:00:00	16452.0
2004-12-11 12:00:00	16327.0
2004-12-11 13:00:00	16159.0
2004-12-11 14:00:00	16012.0
2004-12-11 15:00:00	15889.0
2004-12-11 16:00:00	15814.0
2004-12-11 17:00:00	16382.0
2004-12-11 18:00:00	17323.0
2004-12-11 19:00:00	17381.0
2004-12-11 20:00:00	17048.0
2004-12-11 21:00:00	16902.0
2004-12-11 22:00:00	16611.0
2004-12-11 23:00:00	15910.0
2004-12-12 00:00:00	14948.0
2004-12-10 01:00:00	13815.0
2004-12-10 02:00:00	13451.0
2004-12-10 03:00:00	13122.0
2004-12-10 04:00:00	13096.0
2004-12-10 05:00:00	13333.0
2004-12-10 06:00:00	14167.0
2004-12-10 07:00:00	15812.0
2004-12-10 08:00:00	16831.0
2004-12-10 09:00:00	16861.0
2004-12-10 10:00:00	16645.0
2004-12-10 11:00:00	16593.0
2004-12-10 12:00:00	16493.0
2004-12-10 13:00:00	16361.0
2004-12-10 14:00:00	16226.0
2004-12-10 15:00:00	16044.0
2004-12-10 16:00:00	15886.0
2004-12-10 17:00:00	16221.0
2004-12-10 18:00:00	17147.0
2004-12-10 19:00:00	17256.0
2004-12-10 20:00:00	17051.0
2004-12-10 21:00:00	16840.0
2004-12-10 22:00:00	16587.0
2004-12-10 23:00:00	15789.0
2004-12-11 00:00:00	14772.0
2004-12-09 01:00:00	14507.0
2004-12-09 02:00:00	14036.0
2004-12-09 03:00:00	13918.0
2004-12-09 04:00:00	13839.0
2004-12-09 05:00:00	14140.0
2004-12-09 06:00:00	14968.0
2004-12-09 07:00:00	16659.0
2004-12-09 08:00:00	17512.0
2004-12-09 09:00:00	17473.0
2004-12-09 10:00:00	17338.0
2004-12-09 11:00:00	17417.0
2004-12-09 12:00:00	17334.0
2004-12-09 13:00:00	17280.0
2004-12-09 14:00:00	17233.0
2004-12-09 15:00:00	17047.0
2004-12-09 16:00:00	17037.0
2004-12-09 17:00:00	17392.0
2004-12-09 18:00:00	18054.0
2004-12-09 19:00:00	18180.0
2004-12-09 20:00:00	17854.0
2004-12-09 21:00:00	17699.0
2004-12-09 22:00:00	17106.0
2004-12-09 23:00:00	16127.0
2004-12-10 00:00:00	14876.0
2004-12-08 01:00:00	13277.0
2004-12-08 02:00:00	12886.0
2004-12-08 03:00:00	12670.0
2004-12-08 04:00:00	12680.0
2004-12-08 05:00:00	12980.0
2004-12-08 06:00:00	13932.0
2004-12-08 07:00:00	15795.0
2004-12-08 08:00:00	16793.0
2004-12-08 09:00:00	16628.0
2004-12-08 10:00:00	16538.0
2004-12-08 11:00:00	16466.0
2004-12-08 12:00:00	16169.0
2004-12-08 13:00:00	15988.0
2004-12-08 14:00:00	15800.0
2004-12-08 15:00:00	15568.0
2004-12-08 16:00:00	15505.0
2004-12-08 17:00:00	15918.0
2004-12-08 18:00:00	17343.0
2004-12-08 19:00:00	17776.0
2004-12-08 20:00:00	17822.0
2004-12-08 21:00:00	17875.0
2004-12-08 22:00:00	17503.0
2004-12-08 23:00:00	16477.0
2004-12-09 00:00:00	15259.0
2004-12-07 01:00:00	13562.0
2004-12-07 02:00:00	13150.0
2004-12-07 03:00:00	12930.0
2004-12-07 04:00:00	12823.0
2004-12-07 05:00:00	12963.0
2004-12-07 06:00:00	13915.0
2004-12-07 07:00:00	15577.0
2004-12-07 08:00:00	16630.0
2004-12-07 09:00:00	16554.0
2004-12-07 10:00:00	16597.0
2004-12-07 11:00:00	16431.0
2004-12-07 12:00:00	16223.0
2004-12-07 13:00:00	16054.0
2004-12-07 14:00:00	15787.0
2004-12-07 15:00:00	15538.0
2004-12-07 16:00:00	15484.0
2004-12-07 17:00:00	15782.0
2004-12-07 18:00:00	16935.0
2004-12-07 19:00:00	17249.0
2004-12-07 20:00:00	17045.0
2004-12-07 21:00:00	16958.0
2004-12-07 22:00:00	16499.0
2004-12-07 23:00:00	15426.0
2004-12-08 00:00:00	14223.0
2004-12-06 01:00:00	13563.0
2004-12-06 02:00:00	13318.0
2004-12-06 03:00:00	13204.0
2004-12-06 04:00:00	13239.0
2004-12-06 05:00:00	13556.0
2004-12-06 06:00:00	14605.0
2004-12-06 07:00:00	16104.0
2004-12-06 08:00:00	17348.0
2004-12-06 09:00:00	17211.0
2004-12-06 10:00:00	17212.0
2004-12-06 11:00:00	17260.0
2004-12-06 12:00:00	17153.0
2004-12-06 13:00:00	16879.0
2004-12-06 14:00:00	16645.0
2004-12-06 15:00:00	16432.0
2004-12-06 16:00:00	16494.0
2004-12-06 17:00:00	16755.0
2004-12-06 18:00:00	17682.0
2004-12-06 19:00:00	17901.0
2004-12-06 20:00:00	17700.0
2004-12-06 21:00:00	17382.0
2004-12-06 22:00:00	16851.0
2004-12-06 23:00:00	15682.0
2004-12-07 00:00:00	14402.0
2004-12-05 01:00:00	13960.0
2004-12-05 02:00:00	13536.0
2004-12-05 03:00:00	13430.0
2004-12-05 04:00:00	13377.0
2004-12-05 05:00:00	13484.0
2004-12-05 06:00:00	13797.0
2004-12-05 07:00:00	14271.0
2004-12-05 08:00:00	14826.0
2004-12-05 09:00:00	15369.0
2004-12-05 10:00:00	15322.0
2004-12-05 11:00:00	14774.0
2004-12-05 12:00:00	14296.0
2004-12-05 13:00:00	14018.0
2004-12-05 14:00:00	13725.0
2004-12-05 15:00:00	13488.0
2004-12-05 16:00:00	13549.0
2004-12-05 17:00:00	14089.0
2004-12-05 18:00:00	15557.0
2004-12-05 19:00:00	16124.0
2004-12-05 20:00:00	16111.0
2004-12-05 21:00:00	16216.0
2004-12-05 22:00:00	15723.0
2004-12-05 23:00:00	14975.0
2004-12-06 00:00:00	14180.0
2004-12-04 01:00:00	15123.0
2004-12-04 02:00:00	14748.0
2004-12-04 03:00:00	14662.0
2004-12-04 04:00:00	14540.0
2004-12-04 05:00:00	14626.0
2004-12-04 06:00:00	15196.0
2004-12-04 07:00:00	15893.0
2004-12-04 08:00:00	16632.0
2004-12-04 09:00:00	17069.0
2004-12-04 10:00:00	16887.0
2004-12-04 11:00:00	16460.0
2004-12-04 12:00:00	15850.0
2004-12-04 13:00:00	15261.0
2004-12-04 14:00:00	14884.0
2004-12-04 15:00:00	14602.0
2004-12-04 16:00:00	14500.0
2004-12-04 17:00:00	14812.0
2004-12-04 18:00:00	16172.0
2004-12-04 19:00:00	16364.0
2004-12-04 20:00:00	16494.0
2004-12-04 21:00:00	16418.0
2004-12-04 22:00:00	16078.0
2004-12-04 23:00:00	15557.0
2004-12-05 00:00:00	14662.0
2004-12-03 01:00:00	15309.0
2004-12-03 02:00:00	14792.0
2004-12-03 03:00:00	14581.0
2004-12-03 04:00:00	14599.0
2004-12-03 05:00:00	14848.0
2004-12-03 06:00:00	15751.0
2004-12-03 07:00:00	17454.0
2004-12-03 08:00:00	18324.0
2004-12-03 09:00:00	18082.0
2004-12-03 10:00:00	17687.0
2004-12-03 11:00:00	17439.0
2004-12-03 12:00:00	16952.0
2004-12-03 13:00:00	16601.0
2004-12-03 14:00:00	16348.0
2004-12-03 15:00:00	16038.0
2004-12-03 16:00:00	15891.0
2004-12-03 17:00:00	16114.0
2004-12-03 18:00:00	17334.0
2004-12-03 19:00:00	17888.0
2004-12-03 20:00:00	17729.0
2004-12-03 21:00:00	17782.0
2004-12-03 22:00:00	17617.0
2004-12-03 23:00:00	16824.0
2004-12-04 00:00:00	15864.0
2004-12-02 01:00:00	15575.0
2004-12-02 02:00:00	15243.0
2004-12-02 03:00:00	15087.0
2004-12-02 04:00:00	15022.0
2004-12-02 05:00:00	15354.0
2004-12-02 06:00:00	16227.0
2004-12-02 07:00:00	18049.0
2004-12-02 08:00:00	18943.0
2004-12-02 09:00:00	18728.0
2004-12-02 10:00:00	18225.0
2004-12-02 11:00:00	17885.0
2004-12-02 12:00:00	17258.0
2004-12-02 13:00:00	16796.0
2004-12-02 14:00:00	16399.0
2004-12-02 15:00:00	15969.0
2004-12-02 16:00:00	15839.0
2004-12-02 17:00:00	16290.0
2004-12-02 18:00:00	17567.0
2004-12-02 19:00:00	18361.0
2004-12-02 20:00:00	18458.0
2004-12-02 21:00:00	18338.0
2004-12-02 22:00:00	18064.0
2004-12-02 23:00:00	17061.0
2004-12-03 00:00:00	16047.0
2004-12-01 01:00:00	14133.0
2004-12-01 02:00:00	13700.0
2004-12-01 03:00:00	13396.0
2004-12-01 04:00:00	13353.0
2004-12-01 05:00:00	13588.0
2004-12-01 06:00:00	14460.0
2004-12-01 07:00:00	16015.0
2004-12-01 08:00:00	16999.0
2004-12-01 09:00:00	17017.0
2004-12-01 10:00:00	17003.0
2004-12-01 11:00:00	17147.0
2004-12-01 12:00:00	16914.0
2004-12-01 13:00:00	16620.0
2004-12-01 14:00:00	16321.0
2004-12-01 15:00:00	15997.0
2004-12-01 16:00:00	15972.0
2004-12-01 17:00:00	16284.0
2004-12-01 18:00:00	17657.0
2004-12-01 19:00:00	18428.0
2004-12-01 20:00:00	18400.0
2004-12-01 21:00:00	18384.0
2004-12-01 22:00:00	18078.0
2004-12-01 23:00:00	17174.0
2004-12-02 00:00:00	16165.0
2004-11-30 01:00:00	14437.0
2004-11-30 02:00:00	14061.0
2004-11-30 03:00:00	13843.0
2004-11-30 04:00:00	13818.0
2004-11-30 05:00:00	14062.0
2004-11-30 06:00:00	14942.0
2004-11-30 07:00:00	16480.0
2004-11-30 08:00:00	17314.0
2004-11-30 09:00:00	17206.0
2004-11-30 10:00:00	17120.0
2004-11-30 11:00:00	17065.0
2004-11-30 12:00:00	16863.0
2004-11-30 13:00:00	16814.0
2004-11-30 14:00:00	16749.0
2004-11-30 15:00:00	16616.0
2004-11-30 16:00:00	16787.0
2004-11-30 17:00:00	17233.0
2004-11-30 18:00:00	18123.0
2004-11-30 19:00:00	18388.0
2004-11-30 20:00:00	18189.0
2004-11-30 21:00:00	17797.0
2004-11-30 22:00:00	17247.0
2004-11-30 23:00:00	16103.0
2004-12-01 00:00:00	14902.0
2004-11-29 01:00:00	14484.0
2004-11-29 02:00:00	14185.0
2004-11-29 03:00:00	14003.0
2004-11-29 04:00:00	14075.0
2004-11-29 05:00:00	14413.0
2004-11-29 06:00:00	15361.0
2004-11-29 07:00:00	16980.0
2004-11-29 08:00:00	17907.0
2004-11-29 09:00:00	17740.0
2004-11-29 10:00:00	17617.0
2004-11-29 11:00:00	17486.0
2004-11-29 12:00:00	17275.0
2004-11-29 13:00:00	17079.0
2004-11-29 14:00:00	16999.0
2004-11-29 15:00:00	16737.0
2004-11-29 16:00:00	16660.0
2004-11-29 17:00:00	16922.0
2004-11-29 18:00:00	17949.0
2004-11-29 19:00:00	18246.0
2004-11-29 20:00:00	18179.0
2004-11-29 21:00:00	17914.0
2004-11-29 22:00:00	17355.0
2004-11-29 23:00:00	16441.0
2004-11-30 00:00:00	15234.0
2004-11-28 01:00:00	12678.0
2004-11-28 02:00:00	12292.0
2004-11-28 03:00:00	12015.0
2004-11-28 04:00:00	11934.0
2004-11-28 05:00:00	12077.0
2004-11-28 06:00:00	12253.0
2004-11-28 07:00:00	12690.0
2004-11-28 08:00:00	13423.0
2004-11-28 09:00:00	14082.0
2004-11-28 10:00:00	14509.0
2004-11-28 11:00:00	14606.0
2004-11-28 12:00:00	14716.0
2004-11-28 13:00:00	14567.0
2004-11-28 14:00:00	14565.0
2004-11-28 15:00:00	14347.0
2004-11-28 16:00:00	14318.0
2004-11-28 17:00:00	14675.0
2004-11-28 18:00:00	15910.0
2004-11-28 19:00:00	16406.0
2004-11-28 20:00:00	16582.0
2004-11-28 21:00:00	16447.0
2004-11-28 22:00:00	16162.0
2004-11-28 23:00:00	15528.0
2004-11-29 00:00:00	14837.0
2004-11-27 01:00:00	13163.0
2004-11-27 02:00:00	12878.0
2004-11-27 03:00:00	12648.0
2004-11-27 04:00:00	12607.0
2004-11-27 05:00:00	12859.0
2004-11-27 06:00:00	13113.0
2004-11-27 07:00:00	13717.0
2004-11-27 08:00:00	14321.0
2004-11-27 09:00:00	14807.0
2004-11-27 10:00:00	15000.0
2004-11-27 11:00:00	14857.0
2004-11-27 12:00:00	14443.0
2004-11-27 13:00:00	14237.0
2004-11-27 14:00:00	13888.0
2004-11-27 15:00:00	13793.0
2004-11-27 16:00:00	13907.0
2004-11-27 17:00:00	14364.0
2004-11-27 18:00:00	15281.0
2004-11-27 19:00:00	15417.0
2004-11-27 20:00:00	15368.0
2004-11-27 21:00:00	15237.0
2004-11-27 22:00:00	14906.0
2004-11-27 23:00:00	14229.0
2004-11-28 00:00:00	13428.0
2004-11-26 01:00:00	13332.0
2004-11-26 02:00:00	13123.0
2004-11-26 03:00:00	13091.0
2004-11-26 04:00:00	13156.0
2004-11-26 05:00:00	13402.0
2004-11-26 06:00:00	13919.0
2004-11-26 07:00:00	14563.0
2004-11-26 08:00:00	15072.0
2004-11-26 09:00:00	15427.0
2004-11-26 10:00:00	15493.0
2004-11-26 11:00:00	15247.0
2004-11-26 12:00:00	14915.0
2004-11-26 13:00:00	14691.0
2004-11-26 14:00:00	14366.0
2004-11-26 15:00:00	14027.0
2004-11-26 16:00:00	13989.0
2004-11-26 17:00:00	14218.0
2004-11-26 18:00:00	15132.0
2004-11-26 19:00:00	15465.0
2004-11-26 20:00:00	15375.0
2004-11-26 21:00:00	15231.0
2004-11-26 22:00:00	15008.0
2004-11-26 23:00:00	14445.0
2004-11-27 00:00:00	13781.0
2004-11-25 01:00:00	12244.0
2004-11-25 02:00:00	11750.0
2004-11-25 03:00:00	11480.0
2004-11-25 04:00:00	11438.0
2004-11-25 05:00:00	11427.0
2004-11-25 06:00:00	11657.0
2004-11-25 07:00:00	12183.0
2004-11-25 08:00:00	12850.0
2004-11-25 09:00:00	13747.0
2004-11-25 10:00:00	14652.0
2004-11-25 11:00:00	15072.0
2004-11-25 12:00:00	14980.0
2004-11-25 13:00:00	14262.0
2004-11-25 14:00:00	13472.0
2004-11-25 15:00:00	13036.0
2004-11-25 16:00:00	12847.0
2004-11-25 17:00:00	12962.0
2004-11-25 18:00:00	13618.0
2004-11-25 19:00:00	14104.0
2004-11-25 20:00:00	14314.0
2004-11-25 21:00:00	14500.0
2004-11-25 22:00:00	14583.0
2004-11-25 23:00:00	14279.0
2004-11-26 00:00:00	13784.0
2004-11-24 01:00:00	12829.0
2004-11-24 02:00:00	12420.0
2004-11-24 03:00:00	12192.0
2004-11-24 04:00:00	12146.0
2004-11-24 05:00:00	12349.0
2004-11-24 06:00:00	13180.0
2004-11-24 07:00:00	14564.0
2004-11-24 08:00:00	15665.0
2004-11-24 09:00:00	15943.0
2004-11-24 10:00:00	16226.0
2004-11-24 11:00:00	16332.0
2004-11-24 12:00:00	16350.0
2004-11-24 13:00:00	16202.0
2004-11-24 14:00:00	16062.0
2004-11-24 15:00:00	15836.0
2004-11-24 16:00:00	15663.0
2004-11-24 17:00:00	15679.0
2004-11-24 18:00:00	16202.0
2004-11-24 19:00:00	16360.0
2004-11-24 20:00:00	16068.0
2004-11-24 21:00:00	15811.0
2004-11-24 22:00:00	15325.0
2004-11-24 23:00:00	14345.0
2004-11-25 00:00:00	13165.0
2004-11-23 01:00:00	13158.0
2004-11-23 02:00:00	12767.0
2004-11-23 03:00:00	12539.0
2004-11-23 04:00:00	12462.0
2004-11-23 05:00:00	12655.0
2004-11-23 06:00:00	13484.0
2004-11-23 07:00:00	15037.0
2004-11-23 08:00:00	15885.0
2004-11-23 09:00:00	15803.0
2004-11-23 10:00:00	15860.0
2004-11-23 11:00:00	15942.0
2004-11-23 12:00:00	15784.0
2004-11-23 13:00:00	15615.0
2004-11-23 14:00:00	15500.0
2004-11-23 15:00:00	15257.0
2004-11-23 16:00:00	15161.0
2004-11-23 17:00:00	15357.0
2004-11-23 18:00:00	16153.0
2004-11-23 19:00:00	16388.0
2004-11-23 20:00:00	16224.0
2004-11-23 21:00:00	15980.0
2004-11-23 22:00:00	15497.0
2004-11-23 23:00:00	14650.0
2004-11-24 00:00:00	13661.0
2004-11-22 01:00:00	12645.0
2004-11-22 02:00:00	12352.0
2004-11-22 03:00:00	12189.0
2004-11-22 04:00:00	12212.0
2004-11-22 05:00:00	12530.0
2004-11-22 06:00:00	13369.0
2004-11-22 07:00:00	14984.0
2004-11-22 08:00:00	15915.0
2004-11-22 09:00:00	15966.0
2004-11-22 10:00:00	16017.0
2004-11-22 11:00:00	16015.0
2004-11-22 12:00:00	15776.0
2004-11-22 13:00:00	15676.0
2004-11-22 14:00:00	15523.0
2004-11-22 15:00:00	15226.0
2004-11-22 16:00:00	15140.0
2004-11-22 17:00:00	15380.0
2004-11-22 18:00:00	16321.0
2004-11-22 19:00:00	16726.0
2004-11-22 20:00:00	16604.0
2004-11-22 21:00:00	16360.0
2004-11-22 22:00:00	15855.0
2004-11-22 23:00:00	14902.0
2004-11-23 00:00:00	13871.0
2004-11-21 01:00:00	11839.0
2004-11-21 02:00:00	11343.0
2004-11-21 03:00:00	11095.0
2004-11-21 04:00:00	11053.0
2004-11-21 05:00:00	10998.0
2004-11-21 06:00:00	11306.0
2004-11-21 07:00:00	11666.0
2004-11-21 08:00:00	12352.0
2004-11-21 09:00:00	12989.0
2004-11-21 10:00:00	13427.0
2004-11-21 11:00:00	13411.0
2004-11-21 12:00:00	13399.0
2004-11-21 13:00:00	13409.0
2004-11-21 14:00:00	13394.0
2004-11-21 15:00:00	13183.0
2004-11-21 16:00:00	13186.0
2004-11-21 17:00:00	13502.0
2004-11-21 18:00:00	14467.0
2004-11-21 19:00:00	14931.0
2004-11-21 20:00:00	14937.0
2004-11-21 21:00:00	14814.0
2004-11-21 22:00:00	14490.0
2004-11-21 23:00:00	13848.0
2004-11-22 00:00:00	13160.0
2004-11-20 01:00:00	12409.0
2004-11-20 02:00:00	11868.0
2004-11-20 03:00:00	11606.0
2004-11-20 04:00:00	11585.0
2004-11-20 05:00:00	11604.0
2004-11-20 06:00:00	11901.0
2004-11-20 07:00:00	12397.0
2004-11-20 08:00:00	13130.0
2004-11-20 09:00:00	13816.0
2004-11-20 10:00:00	14252.0
2004-11-20 11:00:00	14419.0
2004-11-20 12:00:00	14392.0
2004-11-20 13:00:00	14137.0
2004-11-20 14:00:00	13920.0
2004-11-20 15:00:00	13714.0
2004-11-20 16:00:00	13581.0
2004-11-20 17:00:00	13854.0
2004-11-20 18:00:00	14598.0
2004-11-20 19:00:00	14640.0
2004-11-20 20:00:00	14316.0
2004-11-20 21:00:00	14143.0
2004-11-20 22:00:00	13759.0
2004-11-20 23:00:00	13159.0
2004-11-21 00:00:00	12471.0
2004-11-19 01:00:00	13089.0
2004-11-19 02:00:00	12652.0
2004-11-19 03:00:00	12381.0
2004-11-19 04:00:00	12318.0
2004-11-19 05:00:00	12559.0
2004-11-19 06:00:00	13303.0
2004-11-19 07:00:00	14939.0
2004-11-19 08:00:00	15854.0
2004-11-19 09:00:00	15842.0
2004-11-19 10:00:00	15958.0
2004-11-19 11:00:00	15965.0
2004-11-19 12:00:00	15806.0
2004-11-19 13:00:00	15712.0
2004-11-19 14:00:00	15628.0
2004-11-19 15:00:00	15444.0
2004-11-19 16:00:00	15192.0
2004-11-19 17:00:00	15341.0
2004-11-19 18:00:00	15931.0
2004-11-19 19:00:00	15856.0
2004-11-19 20:00:00	15540.0
2004-11-19 21:00:00	15252.0
2004-11-19 22:00:00	14898.0
2004-11-19 23:00:00	14124.0
2004-11-20 00:00:00	13167.0
2004-11-18 01:00:00	13181.0
2004-11-18 02:00:00	12655.0
2004-11-18 03:00:00	12660.0
2004-11-18 04:00:00	12555.0
2004-11-18 05:00:00	12811.0
2004-11-18 06:00:00	13625.0
2004-11-18 07:00:00	15270.0
2004-11-18 08:00:00	16160.0
2004-11-18 09:00:00	16119.0
2004-11-18 10:00:00	16052.0
2004-11-18 11:00:00	16219.0
2004-11-18 12:00:00	16074.0
2004-11-18 13:00:00	16003.0
2004-11-18 14:00:00	15873.0
2004-11-18 15:00:00	15771.0
2004-11-18 16:00:00	15650.0
2004-11-18 17:00:00	15839.0
2004-11-18 18:00:00	16542.0
2004-11-18 19:00:00	16822.0
2004-11-18 20:00:00	16630.0
2004-11-18 21:00:00	16303.0
2004-11-18 22:00:00	15802.0
2004-11-18 23:00:00	14799.0
2004-11-19 00:00:00	13771.0
2004-11-17 01:00:00	13547.0
2004-11-17 02:00:00	13224.0
2004-11-17 03:00:00	13090.0
2004-11-17 04:00:00	13047.0
2004-11-17 05:00:00	13301.0
2004-11-17 06:00:00	14090.0
2004-11-17 07:00:00	15790.0
2004-11-17 08:00:00	16594.0
2004-11-17 09:00:00	16440.0
2004-11-17 10:00:00	16345.0
2004-11-17 11:00:00	16251.0
2004-11-17 12:00:00	16072.0
2004-11-17 13:00:00	15924.0
2004-11-17 14:00:00	15832.0
2004-11-17 15:00:00	15697.0
2004-11-17 16:00:00	15714.0
2004-11-17 17:00:00	16072.0
2004-11-17 18:00:00	16773.0
2004-11-17 19:00:00	16899.0
2004-11-17 20:00:00	16782.0
2004-11-17 21:00:00	16479.0
2004-11-17 22:00:00	15967.0
2004-11-17 23:00:00	14929.0
2004-11-18 00:00:00	13910.0
2004-11-16 01:00:00	14221.0
2004-11-16 02:00:00	13842.0
2004-11-16 03:00:00	13705.0
2004-11-16 04:00:00	13668.0
2004-11-16 05:00:00	13992.0
2004-11-16 06:00:00	14773.0
2004-11-16 07:00:00	16390.0
2004-11-16 08:00:00	17175.0
2004-11-16 09:00:00	17039.0
2004-11-16 10:00:00	16959.0
2004-11-16 11:00:00	16830.0
2004-11-16 12:00:00	16452.0
2004-11-16 13:00:00	16347.0
2004-11-16 14:00:00	16168.0
2004-11-16 15:00:00	15926.0
2004-11-16 16:00:00	15732.0
2004-11-16 17:00:00	16016.0
2004-11-16 18:00:00	16783.0
2004-11-16 19:00:00	17161.0
2004-11-16 20:00:00	16963.0
2004-11-16 21:00:00	16707.0
2004-11-16 22:00:00	16130.0
2004-11-16 23:00:00	15351.0
2004-11-17 00:00:00	14269.0
2004-11-15 01:00:00	14126.0
2004-11-15 02:00:00	14036.0
2004-11-15 03:00:00	14060.0
2004-11-15 04:00:00	14252.0
2004-11-15 05:00:00	14747.0
2004-11-15 06:00:00	15767.0
2004-11-15 07:00:00	17495.0
2004-11-15 08:00:00	18161.0
2004-11-15 09:00:00	17962.0
2004-11-15 10:00:00	17580.0
2004-11-15 11:00:00	17167.0
2004-11-15 12:00:00	16659.0
2004-11-15 13:00:00	16276.0
2004-11-15 14:00:00	15959.0
2004-11-15 15:00:00	15681.0
2004-11-15 16:00:00	15497.0
2004-11-15 17:00:00	15723.0
2004-11-15 18:00:00	16714.0
2004-11-15 19:00:00	17269.0
2004-11-15 20:00:00	17344.0
2004-11-15 21:00:00	17159.0
2004-11-15 22:00:00	16677.0
2004-11-15 23:00:00	15726.0
2004-11-16 00:00:00	14877.0
2004-11-14 01:00:00	13754.0
2004-11-14 02:00:00	13528.0
2004-11-14 03:00:00	13497.0
2004-11-14 04:00:00	13572.0
2004-11-14 05:00:00	13681.0
2004-11-14 06:00:00	14001.0
2004-11-14 07:00:00	14490.0
2004-11-14 08:00:00	15050.0
2004-11-14 09:00:00	15337.0
2004-11-14 10:00:00	15186.0
2004-11-14 11:00:00	14614.0
2004-11-14 12:00:00	14250.0
2004-11-14 13:00:00	13986.0
2004-11-14 14:00:00	13659.0
2004-11-14 15:00:00	13365.0
2004-11-14 16:00:00	13241.0
2004-11-14 17:00:00	13570.0
2004-11-14 18:00:00	14811.0
2004-11-14 19:00:00	15629.0
2004-11-14 20:00:00	15877.0
2004-11-14 21:00:00	15870.0
2004-11-14 22:00:00	15649.0
2004-11-14 23:00:00	14996.0
2004-11-15 00:00:00	14470.0
2004-11-13 01:00:00	13655.0
2004-11-13 02:00:00	13368.0
2004-11-13 03:00:00	13192.0
2004-11-13 04:00:00	13118.0
2004-11-13 05:00:00	13221.0
2004-11-13 06:00:00	13611.0
2004-11-13 07:00:00	14192.0
2004-11-13 08:00:00	14701.0
2004-11-13 09:00:00	15171.0
2004-11-13 10:00:00	15406.0
2004-11-13 11:00:00	15375.0
2004-11-13 12:00:00	15012.0
2004-11-13 13:00:00	14598.0
2004-11-13 14:00:00	14279.0
2004-11-13 15:00:00	13829.0
2004-11-13 16:00:00	13780.0
2004-11-13 17:00:00	14022.0
2004-11-13 18:00:00	14996.0
2004-11-13 19:00:00	15634.0
2004-11-13 20:00:00	15679.0
2004-11-13 21:00:00	15587.0
2004-11-13 22:00:00	15399.0
2004-11-13 23:00:00	14835.0
2004-11-14 00:00:00	14257.0
2004-11-12 01:00:00	13823.0
2004-11-12 02:00:00	13493.0
2004-11-12 03:00:00	13245.0
2004-11-12 04:00:00	13201.0
2004-11-12 05:00:00	13382.0
2004-11-12 06:00:00	14232.0
2004-11-12 07:00:00	15727.0
2004-11-12 08:00:00	16515.0
2004-11-12 09:00:00	16697.0
2004-11-12 10:00:00	16765.0
2004-11-12 11:00:00	16721.0
2004-11-12 12:00:00	16597.0
2004-11-12 13:00:00	16468.0
2004-11-12 14:00:00	16287.0
2004-11-12 15:00:00	16091.0
2004-11-12 16:00:00	15888.0
2004-11-12 17:00:00	15803.0
2004-11-12 18:00:00	16546.0
2004-11-12 19:00:00	16877.0
2004-11-12 20:00:00	16580.0
2004-11-12 21:00:00	16369.0
2004-11-12 22:00:00	16227.0
2004-11-12 23:00:00	15318.0
2004-11-13 00:00:00	14434.0
2004-11-11 01:00:00	13727.0
2004-11-11 02:00:00	13447.0
2004-11-11 03:00:00	13341.0
2004-11-11 04:00:00	13330.0
2004-11-11 05:00:00	13597.0
2004-11-11 06:00:00	14394.0
2004-11-11 07:00:00	15955.0
2004-11-11 08:00:00	16668.0
2004-11-11 09:00:00	16621.0
2004-11-11 10:00:00	16606.0
2004-11-11 11:00:00	16377.0
2004-11-11 12:00:00	16365.0
2004-11-11 13:00:00	16224.0
2004-11-11 14:00:00	16167.0
2004-11-11 15:00:00	16113.0
2004-11-11 16:00:00	16134.0
2004-11-11 17:00:00	16310.0
2004-11-11 18:00:00	17013.0
2004-11-11 19:00:00	17321.0
2004-11-11 20:00:00	17159.0
2004-11-11 21:00:00	16847.0
2004-11-11 22:00:00	16369.0
2004-11-11 23:00:00	15488.0
2004-11-12 00:00:00	14636.0
2004-11-10 01:00:00	14753.0
2004-11-10 02:00:00	14485.0
2004-11-10 03:00:00	14400.0
2004-11-10 04:00:00	14454.0
2004-11-10 05:00:00	14692.0
2004-11-10 06:00:00	15690.0
2004-11-10 07:00:00	17290.0
2004-11-10 08:00:00	17897.0
2004-11-10 09:00:00	17583.0
2004-11-10 10:00:00	17252.0
2004-11-10 11:00:00	16923.0
2004-11-10 12:00:00	16475.0
2004-11-10 13:00:00	16221.0
2004-11-10 14:00:00	16028.0
2004-11-10 15:00:00	15643.0
2004-11-10 16:00:00	15517.0
2004-11-10 17:00:00	15711.0
2004-11-10 18:00:00	16597.0
2004-11-10 19:00:00	17045.0
2004-11-10 20:00:00	16887.0
2004-11-10 21:00:00	16709.0
2004-11-10 22:00:00	16153.0
2004-11-10 23:00:00	15267.0
2004-11-11 00:00:00	14373.0
2004-11-09 01:00:00	14629.0
2004-11-09 02:00:00	14279.0
2004-11-09 03:00:00	14354.0
2004-11-09 04:00:00	14340.0
2004-11-09 05:00:00	14729.0
2004-11-09 06:00:00	15675.0
2004-11-09 07:00:00	17263.0
2004-11-09 08:00:00	18034.0
2004-11-09 09:00:00	17752.0
2004-11-09 10:00:00	17332.0
2004-11-09 11:00:00	17044.0
2004-11-09 12:00:00	16573.0
2004-11-09 13:00:00	16365.0
2004-11-09 14:00:00	16104.0
2004-11-09 15:00:00	15926.0
2004-11-09 16:00:00	15639.0
2004-11-09 17:00:00	15843.0
2004-11-09 18:00:00	16869.0
2004-11-09 19:00:00	17629.0
2004-11-09 20:00:00	17718.0
2004-11-09 21:00:00	17598.0
2004-11-09 22:00:00	17190.0
2004-11-09 23:00:00	16360.0
2004-11-10 00:00:00	15367.0
2004-11-08 01:00:00	12306.0
2004-11-08 02:00:00	12052.0
2004-11-08 03:00:00	12110.0
2004-11-08 04:00:00	12202.0
2004-11-08 05:00:00	12557.0
2004-11-08 06:00:00	13638.0
2004-11-08 07:00:00	15465.0
2004-11-08 08:00:00	16248.0
2004-11-08 09:00:00	16261.0
2004-11-08 10:00:00	16199.0
2004-11-08 11:00:00	16248.0
2004-11-08 12:00:00	16035.0
2004-11-08 13:00:00	15818.0
2004-11-08 14:00:00	15715.0
2004-11-08 15:00:00	15516.0
2004-11-08 16:00:00	15287.0
2004-11-08 17:00:00	15491.0
2004-11-08 18:00:00	16490.0
2004-11-08 19:00:00	17380.0
2004-11-08 20:00:00	17450.0
2004-11-08 21:00:00	17306.0
2004-11-08 22:00:00	16945.0
2004-11-08 23:00:00	16027.0
2004-11-09 00:00:00	15170.0
2004-11-07 01:00:00	12252.0
2004-11-07 02:00:00	11879.0
2004-11-07 03:00:00	11706.0
2004-11-07 04:00:00	11707.0
2004-11-07 05:00:00	11789.0
2004-11-07 06:00:00	12007.0
2004-11-07 07:00:00	12452.0
2004-11-07 08:00:00	12903.0
2004-11-07 09:00:00	13398.0
2004-11-07 10:00:00	13408.0
2004-11-07 11:00:00	13155.0
2004-11-07 12:00:00	13042.0
2004-11-07 13:00:00	13009.0
2004-11-07 14:00:00	12867.0
2004-11-07 15:00:00	12629.0
2004-11-07 16:00:00	12620.0
2004-11-07 17:00:00	12849.0
2004-11-07 18:00:00	13733.0
2004-11-07 19:00:00	14397.0
2004-11-07 20:00:00	14525.0
2004-11-07 21:00:00	14294.0
2004-11-07 22:00:00	13901.0
2004-11-07 23:00:00	13320.0
2004-11-08 00:00:00	12703.0
2004-11-06 01:00:00	13503.0
2004-11-06 02:00:00	13159.0
2004-11-06 03:00:00	12988.0
2004-11-06 04:00:00	12987.0
2004-11-06 05:00:00	13076.0
2004-11-06 06:00:00	13487.0
2004-11-06 07:00:00	14160.0
2004-11-06 08:00:00	14635.0
2004-11-06 09:00:00	15098.0
2004-11-06 10:00:00	15074.0
2004-11-06 11:00:00	14809.0
2004-11-06 12:00:00	14447.0
2004-11-06 13:00:00	14083.0
2004-11-06 14:00:00	13759.0
2004-11-06 15:00:00	13380.0
2004-11-06 16:00:00	13214.0
2004-11-06 17:00:00	13254.0
2004-11-06 18:00:00	14047.0
2004-11-06 19:00:00	14579.0
2004-11-06 20:00:00	14053.0
2004-11-06 21:00:00	14299.0
2004-11-06 22:00:00	13974.0
2004-11-06 23:00:00	13420.0
2004-11-07 00:00:00	12804.0
2004-11-05 01:00:00	13305.0
2004-11-05 02:00:00	12993.0
2004-11-05 03:00:00	12756.0
2004-11-05 04:00:00	12824.0
2004-11-05 05:00:00	13119.0
2004-11-05 06:00:00	14071.0
2004-11-05 07:00:00	15761.0
2004-11-05 08:00:00	16274.0
2004-11-05 09:00:00	15996.0
2004-11-05 10:00:00	15962.0
2004-11-05 11:00:00	15768.0
2004-11-05 12:00:00	15606.0
2004-11-05 13:00:00	15519.0
2004-11-05 14:00:00	15316.0
2004-11-05 15:00:00	14723.0
2004-11-05 16:00:00	15201.0
2004-11-05 17:00:00	14895.0
2004-11-05 18:00:00	15547.0
2004-11-05 19:00:00	16177.0
2004-11-05 20:00:00	16039.0
2004-11-05 21:00:00	15890.0
2004-11-05 22:00:00	15669.0
2004-11-05 23:00:00	14964.0
2004-11-06 00:00:00	14141.0
2004-11-04 01:00:00	12892.0
2004-11-04 02:00:00	12382.0
2004-11-04 03:00:00	12367.0
2004-11-04 04:00:00	12357.0
2004-11-04 05:00:00	12521.0
2004-11-04 06:00:00	13426.0
2004-11-04 07:00:00	15050.0
2004-11-04 08:00:00	15857.0
2004-11-04 09:00:00	15857.0
2004-11-04 10:00:00	16055.0
2004-11-04 11:00:00	16113.0
2004-11-04 12:00:00	16065.0
2004-11-04 13:00:00	16000.0
2004-11-04 14:00:00	15881.0
2004-11-04 15:00:00	15703.0
2004-11-04 16:00:00	15664.0
2004-11-04 17:00:00	15835.0
2004-11-04 18:00:00	16471.0
2004-11-04 19:00:00	16796.0
2004-11-04 20:00:00	16693.0
2004-11-04 21:00:00	16369.0
2004-11-04 22:00:00	15890.0
2004-11-04 23:00:00	14952.0
2004-11-05 00:00:00	14038.0
2004-11-03 01:00:00	12529.0
2004-11-03 02:00:00	12096.0
2004-11-03 03:00:00	11918.0
2004-11-03 04:00:00	11887.0
2004-11-03 05:00:00	12142.0
2004-11-03 06:00:00	12907.0
2004-11-03 07:00:00	14509.0
2004-11-03 08:00:00	15250.0
2004-11-03 09:00:00	15341.0
2004-11-03 10:00:00	15672.0
2004-11-03 11:00:00	15818.0
2004-11-03 12:00:00	15723.0
2004-11-03 13:00:00	15698.0
2004-11-03 14:00:00	15628.0
2004-11-03 15:00:00	15385.0
2004-11-03 16:00:00	15254.0
2004-11-03 17:00:00	15407.0
2004-11-03 18:00:00	16019.0
2004-11-03 19:00:00	16574.0
2004-11-03 20:00:00	16402.0
2004-11-03 21:00:00	16099.0
2004-11-03 22:00:00	15616.0
2004-11-03 23:00:00	14532.0
2004-11-04 00:00:00	13253.0
2004-11-02 01:00:00	12494.0
2004-11-02 02:00:00	11988.0
2004-11-02 03:00:00	11802.0
2004-11-02 04:00:00	11803.0
2004-11-02 05:00:00	11951.0
2004-11-02 06:00:00	12788.0
2004-11-02 07:00:00	14132.0
2004-11-02 08:00:00	14760.0
2004-11-02 09:00:00	15083.0
2004-11-02 10:00:00	15266.0
2004-11-02 11:00:00	15600.0
2004-11-02 12:00:00	15737.0
2004-11-02 13:00:00	15904.0
2004-11-02 14:00:00	15856.0
2004-11-02 15:00:00	15820.0
2004-11-02 16:00:00	15689.0
2004-11-02 17:00:00	15743.0
2004-11-02 18:00:00	16257.0
2004-11-02 19:00:00	16627.0
2004-11-02 20:00:00	16237.0
2004-11-02 21:00:00	15954.0
2004-11-02 22:00:00	15173.0
2004-11-02 23:00:00	14194.0
2004-11-03 00:00:00	13183.0
2004-11-01 01:00:00	11730.0
2004-11-01 02:00:00	11434.0
2004-11-01 03:00:00	11383.0
2004-11-01 04:00:00	11372.0
2004-11-01 05:00:00	11697.0
2004-11-01 06:00:00	12751.0
2004-11-01 07:00:00	14513.0
2004-11-01 08:00:00	15300.0
2004-11-01 09:00:00	15467.0
2004-11-01 10:00:00	15630.0
2004-11-01 11:00:00	15782.0
2004-11-01 12:00:00	15452.0
2004-11-01 13:00:00	15344.0
2004-11-01 14:00:00	15312.0
2004-11-01 15:00:00	15130.0
2004-11-01 16:00:00	15032.0
2004-11-01 17:00:00	15232.0
2004-11-01 18:00:00	15610.0
2004-11-01 19:00:00	16072.0
2004-11-01 20:00:00	15899.0
2004-11-01 21:00:00	15774.0
2004-11-01 22:00:00	15439.0
2004-11-01 23:00:00	14194.0
2004-11-02 00:00:00	13165.0
2004-10-31 01:00:00	11433.0
2004-10-31 03:00:00	10318.0
2004-10-31 04:00:00	10263.0
2004-10-31 05:00:00	10296.0
2004-10-31 06:00:00	10508.0
2004-10-31 07:00:00	10975.0
2004-10-31 08:00:00	11548.0
2004-10-31 09:00:00	12202.0
2004-10-31 10:00:00	12671.0
2004-10-31 11:00:00	12770.0
2004-10-31 12:00:00	12821.0
2004-10-31 13:00:00	12822.0
2004-10-31 14:00:00	12902.0
2004-10-31 15:00:00	12802.0
2004-10-31 16:00:00	12688.0
2004-10-31 17:00:00	12830.0
2004-10-31 18:00:00	13380.0
2004-10-31 19:00:00	14067.0
2004-10-31 20:00:00	13930.0
2004-10-31 21:00:00	13843.0
2004-10-31 22:00:00	13341.0
2004-10-31 23:00:00	12831.0
2004-11-01 00:00:00	12181.0
2004-10-30 01:00:00	12200.0
2004-10-30 02:00:00	11676.0
2004-10-30 03:00:00	11297.0
2004-10-30 04:00:00	11036.0
2004-10-30 05:00:00	10996.0
2004-10-30 06:00:00	11212.0
2004-10-30 07:00:00	11683.0
2004-10-30 08:00:00	12416.0
2004-10-30 09:00:00	13002.0
2004-10-30 10:00:00	13572.0
2004-10-30 11:00:00	14004.0
2004-10-30 12:00:00	14066.0
2004-10-30 13:00:00	13948.0
2004-10-30 14:00:00	13763.0
2004-10-30 15:00:00	13572.0
2004-10-30 16:00:00	13549.0
2004-10-30 17:00:00	13577.0
2004-10-30 18:00:00	13518.0
2004-10-30 19:00:00	13684.0
2004-10-30 20:00:00	13978.0
2004-10-30 21:00:00	13929.0
2004-10-30 22:00:00	13519.0
2004-10-30 23:00:00	12902.0
2004-10-31 00:00:00	12187.0
2004-10-29 01:00:00	12510.0
2004-10-29 02:00:00	12022.0
2004-10-29 03:00:00	11753.0
2004-10-29 04:00:00	11530.0
2004-10-29 05:00:00	11744.0
2004-10-29 06:00:00	12355.0
2004-10-29 07:00:00	13861.0
2004-10-29 08:00:00	15040.0
2004-10-29 09:00:00	15295.0
2004-10-29 10:00:00	15491.0
2004-10-29 11:00:00	15539.0
2004-10-29 12:00:00	15530.0
2004-10-29 13:00:00	15571.0
2004-10-29 14:00:00	15507.0
2004-10-29 15:00:00	15397.0
2004-10-29 16:00:00	15071.0
2004-10-29 17:00:00	15134.0
2004-10-29 18:00:00	14942.0
2004-10-29 19:00:00	15103.0
2004-10-29 20:00:00	15460.0
2004-10-29 21:00:00	15198.0
2004-10-29 22:00:00	14782.0
2004-10-29 23:00:00	14057.0
2004-10-30 00:00:00	13084.0
2004-10-28 01:00:00	12604.0
2004-10-28 02:00:00	12127.0
2004-10-28 03:00:00	11815.0
2004-10-28 04:00:00	11671.0
2004-10-28 05:00:00	11868.0
2004-10-28 06:00:00	12574.0
2004-10-28 07:00:00	14134.0
2004-10-28 08:00:00	15213.0
2004-10-28 09:00:00	15261.0
2004-10-28 10:00:00	15337.0
2004-10-28 11:00:00	15399.0
2004-10-28 12:00:00	15359.0
2004-10-28 13:00:00	15401.0
2004-10-28 14:00:00	15364.0
2004-10-28 15:00:00	15260.0
2004-10-28 16:00:00	15143.0
2004-10-28 17:00:00	15028.0
2004-10-28 18:00:00	14908.0
2004-10-28 19:00:00	15091.0
2004-10-28 20:00:00	15637.0
2004-10-28 21:00:00	15581.0
2004-10-28 22:00:00	15309.0
2004-10-28 23:00:00	14353.0
2004-10-29 00:00:00	13355.0
2004-10-27 01:00:00	12652.0
2004-10-27 02:00:00	12211.0
2004-10-27 03:00:00	11906.0
2004-10-27 04:00:00	11826.0
2004-10-27 05:00:00	11979.0
2004-10-27 06:00:00	12741.0
2004-10-27 07:00:00	14106.0
2004-10-27 08:00:00	15258.0
2004-10-27 09:00:00	15459.0
2004-10-27 10:00:00	15438.0
2004-10-27 11:00:00	15506.0
2004-10-27 12:00:00	15499.0
2004-10-27 13:00:00	15524.0
2004-10-27 14:00:00	15441.0
2004-10-27 15:00:00	15242.0
2004-10-27 16:00:00	15062.0
2004-10-27 17:00:00	15063.0
2004-10-27 18:00:00	15085.0
2004-10-27 19:00:00	15453.0
2004-10-27 20:00:00	16008.0
2004-10-27 21:00:00	15873.0
2004-10-27 22:00:00	15408.0
2004-10-27 23:00:00	14452.0
2004-10-28 00:00:00	13427.0
2004-10-26 01:00:00	12753.0
2004-10-26 02:00:00	12287.0
2004-10-26 03:00:00	12101.0
2004-10-26 04:00:00	12035.0
2004-10-26 05:00:00	12351.0
2004-10-26 06:00:00	13058.0
2004-10-26 07:00:00	14710.0
2004-10-26 08:00:00	15936.0
2004-10-26 09:00:00	15915.0
2004-10-26 10:00:00	15776.0
2004-10-26 11:00:00	15715.0
2004-10-26 12:00:00	15588.0
2004-10-26 13:00:00	15505.0
2004-10-26 14:00:00	15510.0
2004-10-26 15:00:00	15399.0
2004-10-26 16:00:00	15261.0
2004-10-26 17:00:00	15148.0
2004-10-26 18:00:00	15085.0
2004-10-26 19:00:00	15536.0
2004-10-26 20:00:00	16222.0
2004-10-26 21:00:00	16118.0
2004-10-26 22:00:00	15640.0
2004-10-26 23:00:00	14621.0
2004-10-27 00:00:00	13580.0
2004-10-25 01:00:00	11985.0
2004-10-25 02:00:00	11730.0
2004-10-25 03:00:00	11603.0
2004-10-25 04:00:00	11734.0
2004-10-25 05:00:00	11902.0
2004-10-25 06:00:00	12697.0
2004-10-25 07:00:00	14355.0
2004-10-25 08:00:00	15533.0
2004-10-25 09:00:00	15637.0
2004-10-25 10:00:00	15685.0
2004-10-25 11:00:00	15731.0
2004-10-25 12:00:00	15743.0
2004-10-25 13:00:00	15658.0
2004-10-25 14:00:00	15660.0
2004-10-25 15:00:00	15557.0
2004-10-25 16:00:00	15446.0
2004-10-25 17:00:00	15430.0
2004-10-25 18:00:00	15298.0
2004-10-25 19:00:00	15480.0
2004-10-25 20:00:00	16187.0
2004-10-25 21:00:00	15987.0
2004-10-25 22:00:00	15448.0
2004-10-25 23:00:00	14439.0
2004-10-26 00:00:00	13421.0
2004-10-24 01:00:00	11740.0
2004-10-24 02:00:00	11209.0
2004-10-24 03:00:00	10882.0
2004-10-24 04:00:00	10812.0
2004-10-24 05:00:00	10789.0
2004-10-24 06:00:00	10909.0
2004-10-24 07:00:00	11170.0
2004-10-24 08:00:00	11727.0
2004-10-24 09:00:00	12197.0
2004-10-24 10:00:00	12563.0
2004-10-24 11:00:00	12849.0
2004-10-24 12:00:00	13006.0
2004-10-24 13:00:00	13102.0
2004-10-24 14:00:00	13075.0
2004-10-24 15:00:00	12924.0
2004-10-24 16:00:00	12798.0
2004-10-24 17:00:00	12820.0
2004-10-24 18:00:00	13024.0
2004-10-24 19:00:00	13369.0
2004-10-24 20:00:00	14244.0
2004-10-24 21:00:00	14079.0
2004-10-24 22:00:00	13698.0
2004-10-24 23:00:00	13155.0
2004-10-25 00:00:00	12514.0
2004-10-23 01:00:00	12363.0
2004-10-23 02:00:00	11960.0
2004-10-23 03:00:00	11601.0
2004-10-23 04:00:00	11565.0
2004-10-23 05:00:00	11600.0
2004-10-23 06:00:00	11849.0
2004-10-23 07:00:00	12425.0
2004-10-23 08:00:00	13119.0
2004-10-23 09:00:00	13648.0
2004-10-23 10:00:00	14158.0
2004-10-23 11:00:00	14369.0
2004-10-23 12:00:00	14233.0
2004-10-23 13:00:00	14022.0
2004-10-23 14:00:00	13939.0
2004-10-23 15:00:00	13665.0
2004-10-23 16:00:00	13529.0
2004-10-23 17:00:00	13585.0
2004-10-23 18:00:00	13693.0
2004-10-23 19:00:00	13962.0
2004-10-23 20:00:00	14344.0
2004-10-23 21:00:00	14186.0
2004-10-23 22:00:00	13814.0
2004-10-23 23:00:00	13226.0
2004-10-24 00:00:00	12387.0
2004-10-22 01:00:00	12627.0
2004-10-22 02:00:00	12233.0
2004-10-22 03:00:00	11969.0
2004-10-22 04:00:00	11913.0
2004-10-22 05:00:00	12151.0
2004-10-22 06:00:00	12848.0
2004-10-22 07:00:00	14310.0
2004-10-22 08:00:00	15556.0
2004-10-22 09:00:00	15588.0
2004-10-22 10:00:00	15655.0
2004-10-22 11:00:00	15639.0
2004-10-22 12:00:00	15517.0
2004-10-22 13:00:00	15404.0
2004-10-22 14:00:00	15269.0
2004-10-22 15:00:00	15177.0
2004-10-22 16:00:00	14828.0
2004-10-22 17:00:00	14695.0
2004-10-22 18:00:00	14610.0
2004-10-22 19:00:00	14790.0
2004-10-22 20:00:00	15311.0
2004-10-22 21:00:00	15066.0
2004-10-22 22:00:00	14755.0
2004-10-22 23:00:00	14110.0
2004-10-23 00:00:00	13264.0
2004-10-21 01:00:00	12598.0
2004-10-21 02:00:00	12148.0
2004-10-21 03:00:00	11764.0
2004-10-21 04:00:00	11700.0
2004-10-21 05:00:00	11823.0
2004-10-21 06:00:00	12598.0
2004-10-21 07:00:00	14139.0
2004-10-21 08:00:00	15348.0
2004-10-21 09:00:00	15356.0
2004-10-21 10:00:00	15393.0
2004-10-21 11:00:00	15485.0
2004-10-21 12:00:00	15523.0
2004-10-21 13:00:00	15403.0
2004-10-21 14:00:00	15388.0
2004-10-21 15:00:00	15128.0
2004-10-21 16:00:00	15006.0
2004-10-21 17:00:00	14943.0
2004-10-21 18:00:00	14988.0
2004-10-21 19:00:00	15340.0
2004-10-21 20:00:00	15921.0
2004-10-21 21:00:00	15886.0
2004-10-21 22:00:00	15386.0
2004-10-21 23:00:00	14437.0
2004-10-22 00:00:00	13446.0
2004-10-20 01:00:00	12799.0
2004-10-20 02:00:00	12321.0
2004-10-20 03:00:00	12096.0
2004-10-20 04:00:00	11896.0
2004-10-20 05:00:00	12017.0
2004-10-20 06:00:00	12693.0
2004-10-20 07:00:00	14110.0
2004-10-20 08:00:00	15276.0
2004-10-20 09:00:00	15406.0
2004-10-20 10:00:00	15466.0
2004-10-20 11:00:00	15482.0
2004-10-20 12:00:00	15509.0
2004-10-20 13:00:00	15497.0
2004-10-20 14:00:00	15475.0
2004-10-20 15:00:00	15502.0
2004-10-20 16:00:00	15264.0
2004-10-20 17:00:00	15265.0
2004-10-20 18:00:00	15247.0
2004-10-20 19:00:00	15562.0
2004-10-20 20:00:00	16076.0
2004-10-20 21:00:00	15916.0
2004-10-20 22:00:00	15416.0
2004-10-20 23:00:00	14511.0
2004-10-21 00:00:00	13365.0
2004-10-19 01:00:00	13133.0
2004-10-19 02:00:00	12687.0
2004-10-19 03:00:00	12414.0
2004-10-19 04:00:00	12456.0
2004-10-19 05:00:00	12469.0
2004-10-19 06:00:00	13163.0
2004-10-19 07:00:00	14579.0
2004-10-19 08:00:00	15658.0
2004-10-19 09:00:00	15765.0
2004-10-19 10:00:00	15761.0
2004-10-19 11:00:00	15897.0
2004-10-19 12:00:00	15883.0
2004-10-19 13:00:00	15817.0
2004-10-19 14:00:00	15855.0
2004-10-19 15:00:00	15593.0
2004-10-19 16:00:00	15353.0
2004-10-19 17:00:00	15425.0
2004-10-19 18:00:00	15354.0
2004-10-19 19:00:00	15596.0
2004-10-19 20:00:00	16161.0
2004-10-19 21:00:00	16005.0
2004-10-19 22:00:00	15622.0
2004-10-19 23:00:00	14685.0
2004-10-20 00:00:00	13664.0
2004-10-18 01:00:00	12830.0
2004-10-18 02:00:00	12584.0
2004-10-18 03:00:00	12576.0
2004-10-18 04:00:00	12655.0
2004-10-18 05:00:00	12942.0
2004-10-18 06:00:00	13815.0
2004-10-18 07:00:00	15509.0
2004-10-18 08:00:00	16596.0
2004-10-18 09:00:00	16756.0
2004-10-18 10:00:00	16831.0
2004-10-18 11:00:00	16794.0
2004-10-18 12:00:00	16729.0
2004-10-18 13:00:00	16654.0
2004-10-18 14:00:00	16589.0
2004-10-18 15:00:00	16408.0
2004-10-18 16:00:00	16246.0
2004-10-18 17:00:00	16279.0
2004-10-18 18:00:00	16469.0
2004-10-18 19:00:00	16745.0
2004-10-18 20:00:00	17003.0
2004-10-18 21:00:00	16698.0
2004-10-18 22:00:00	16115.0
2004-10-18 23:00:00	15152.0
2004-10-19 00:00:00	14044.0
2004-10-17 01:00:00	12400.0
2004-10-17 02:00:00	12098.0
2004-10-17 03:00:00	11976.0
2004-10-17 04:00:00	11896.0
2004-10-17 05:00:00	11938.0
2004-10-17 06:00:00	12152.0
2004-10-17 07:00:00	12505.0
2004-10-17 08:00:00	13089.0
2004-10-17 09:00:00	13682.0
2004-10-17 10:00:00	13947.0
2004-10-17 11:00:00	13747.0
2004-10-17 12:00:00	13492.0
2004-10-17 13:00:00	13395.0
2004-10-17 14:00:00	13124.0
2004-10-17 15:00:00	12893.0
2004-10-17 16:00:00	12695.0
2004-10-17 17:00:00	12691.0
2004-10-17 18:00:00	12814.0
2004-10-17 19:00:00	13336.0
2004-10-17 20:00:00	14425.0
2004-10-17 21:00:00	14688.0
2004-10-17 22:00:00	14372.0
2004-10-17 23:00:00	13900.0
2004-10-18 00:00:00	13241.0
2004-10-16 01:00:00	12779.0
2004-10-16 02:00:00	12271.0
2004-10-16 03:00:00	12016.0
2004-10-16 04:00:00	11890.0
2004-10-16 05:00:00	11895.0
2004-10-16 06:00:00	12127.0
2004-10-16 07:00:00	12628.0
2004-10-16 08:00:00	13377.0
2004-10-16 09:00:00	14062.0
2004-10-16 10:00:00	14577.0
2004-10-16 11:00:00	14755.0
2004-10-16 12:00:00	14701.0
2004-10-16 13:00:00	14400.0
2004-10-16 14:00:00	14155.0
2004-10-16 15:00:00	14007.0
2004-10-16 16:00:00	13822.0
2004-10-16 17:00:00	13739.0
2004-10-16 18:00:00	13845.0
2004-10-16 19:00:00	14123.0
2004-10-16 20:00:00	14793.0
2004-10-16 21:00:00	14699.0
2004-10-16 22:00:00	14375.0
2004-10-16 23:00:00	13855.0
2004-10-17 00:00:00	13109.0
2004-10-15 01:00:00	12766.0
2004-10-15 02:00:00	12159.0
2004-10-15 03:00:00	11972.0
2004-10-15 04:00:00	11867.0
2004-10-15 05:00:00	12021.0
2004-10-15 06:00:00	12688.0
2004-10-15 07:00:00	14072.0
2004-10-15 08:00:00	15169.0
2004-10-15 09:00:00	15411.0
2004-10-15 10:00:00	15584.0
2004-10-15 11:00:00	15750.0
2004-10-15 12:00:00	15810.0
2004-10-15 13:00:00	15804.0
2004-10-15 14:00:00	15718.0
2004-10-15 15:00:00	15617.0
2004-10-15 16:00:00	15424.0
2004-10-15 17:00:00	15337.0
2004-10-15 18:00:00	15455.0
2004-10-15 19:00:00	15590.0
2004-10-15 20:00:00	15848.0
2004-10-15 21:00:00	15555.0
2004-10-15 22:00:00	15162.0
2004-10-15 23:00:00	14538.0
2004-10-16 00:00:00	13574.0
2004-10-14 01:00:00	12685.0
2004-10-14 02:00:00	12203.0
2004-10-14 03:00:00	11849.0
2004-10-14 04:00:00	11744.0
2004-10-14 05:00:00	11976.0
2004-10-14 06:00:00	12570.0
2004-10-14 07:00:00	14110.0
2004-10-14 08:00:00	15291.0
2004-10-14 09:00:00	15455.0
2004-10-14 10:00:00	15558.0
2004-10-14 11:00:00	15572.0
2004-10-14 12:00:00	15603.0
2004-10-14 13:00:00	15540.0
2004-10-14 14:00:00	15562.0
2004-10-14 15:00:00	15373.0
2004-10-14 16:00:00	15215.0
2004-10-14 17:00:00	15147.0
2004-10-14 18:00:00	15180.0
2004-10-14 19:00:00	15404.0
2004-10-14 20:00:00	16129.0
2004-10-14 21:00:00	15940.0
2004-10-14 22:00:00	15464.0
2004-10-14 23:00:00	14544.0
2004-10-15 00:00:00	13564.0
2004-10-13 01:00:00	12704.0
2004-10-13 02:00:00	12261.0
2004-10-13 03:00:00	11970.0
2004-10-13 04:00:00	11862.0
2004-10-13 05:00:00	11918.0
2004-10-13 06:00:00	12561.0
2004-10-13 07:00:00	14084.0
2004-10-13 08:00:00	15137.0
2004-10-13 09:00:00	15177.0
2004-10-13 10:00:00	15211.0
2004-10-13 11:00:00	15410.0
2004-10-13 12:00:00	15457.0
2004-10-13 13:00:00	15387.0
2004-10-13 14:00:00	15540.0
2004-10-13 15:00:00	15362.0
2004-10-13 16:00:00	15248.0
2004-10-13 17:00:00	15267.0
2004-10-13 18:00:00	15342.0
2004-10-13 19:00:00	15570.0
2004-10-13 20:00:00	16136.0
2004-10-13 21:00:00	15973.0
2004-10-13 22:00:00	15457.0
2004-10-13 23:00:00	14407.0
2004-10-14 00:00:00	13502.0
2004-10-12 01:00:00	12618.0
2004-10-12 02:00:00	12277.0
2004-10-12 03:00:00	12051.0
2004-10-12 04:00:00	12052.0
2004-10-12 05:00:00	12239.0
2004-10-12 06:00:00	13072.0
2004-10-12 07:00:00	14685.0
2004-10-12 08:00:00	15784.0
2004-10-12 09:00:00	15851.0
2004-10-12 10:00:00	15846.0
2004-10-12 11:00:00	15730.0
2004-10-12 12:00:00	15551.0
2004-10-12 13:00:00	15484.0
2004-10-12 14:00:00	15481.0
2004-10-12 15:00:00	15381.0
2004-10-12 16:00:00	15343.0
2004-10-12 17:00:00	15231.0
2004-10-12 18:00:00	15119.0
2004-10-12 19:00:00	15333.0
2004-10-12 20:00:00	16068.0
2004-10-12 21:00:00	16067.0
2004-10-12 22:00:00	15528.0
2004-10-12 23:00:00	14565.0
2004-10-13 00:00:00	13465.0
2004-10-11 01:00:00	11907.0
2004-10-11 02:00:00	11614.0
2004-10-11 03:00:00	11581.0
2004-10-11 04:00:00	11514.0
2004-10-11 05:00:00	11761.0
2004-10-11 06:00:00	12558.0
2004-10-11 07:00:00	14103.0
2004-10-11 08:00:00	15277.0
2004-10-11 09:00:00	15421.0
2004-10-11 10:00:00	15501.0
2004-10-11 11:00:00	15609.0
2004-10-11 12:00:00	15554.0
2004-10-11 13:00:00	15366.0
2004-10-11 14:00:00	15365.0
2004-10-11 15:00:00	15370.0
2004-10-11 16:00:00	15217.0
2004-10-11 17:00:00	15133.0
2004-10-11 18:00:00	15059.0
2004-10-11 19:00:00	15128.0
2004-10-11 20:00:00	15995.0
2004-10-11 21:00:00	15981.0
2004-10-11 22:00:00	15417.0
2004-10-11 23:00:00	14417.0
2004-10-12 00:00:00	13402.0
2004-10-10 01:00:00	11269.0
2004-10-10 02:00:00	10782.0
2004-10-10 03:00:00	10580.0
2004-10-10 04:00:00	10446.0
2004-10-10 05:00:00	10426.0
2004-10-10 06:00:00	10468.0
2004-10-10 07:00:00	10862.0
2004-10-10 08:00:00	11250.0
2004-10-10 09:00:00	11823.0
2004-10-10 10:00:00	12362.0
2004-10-10 11:00:00	12682.0
2004-10-10 12:00:00	12825.0
2004-10-10 13:00:00	12931.0
2004-10-10 14:00:00	13015.0
2004-10-10 15:00:00	12967.0
2004-10-10 16:00:00	12954.0
2004-10-10 17:00:00	13031.0
2004-10-10 18:00:00	13136.0
2004-10-10 19:00:00	13247.0
2004-10-10 20:00:00	14066.0
2004-10-10 21:00:00	14162.0
2004-10-10 22:00:00	13770.0
2004-10-10 23:00:00	13099.0
2004-10-11 00:00:00	12346.0
2004-10-09 01:00:00	12214.0
2004-10-09 02:00:00	11597.0
2004-10-09 03:00:00	11273.0
2004-10-09 04:00:00	11119.0
2004-10-09 05:00:00	11064.0
2004-10-09 06:00:00	11356.0
2004-10-09 07:00:00	11733.0
2004-10-09 08:00:00	12495.0
[truncated: 119,274 more rows]
