# Supplementary material for: Energy consumption prediction using the GRU-MMattention-LightGBM model with features of Prophet decomposition
Source: PLoS One. 2023 Jan 17;18(1):e0277085. doi: 10.1371/journal.pone.0277085 (PMC9844920; doi:10.1371/journal.pone.0277085)
Supplement: S1 Data — (ZIP) [file pone.0277085.s001.zip › ElectricityPrediction/results/summary_of_origin_experiment_exceptLGB.csv]

	GRU	LightGBM	GRU_MMatten	comb_error
0	0.028285009786486626	0.026251188752651405	0.02184399962425232	0.01881272904574871
