# Supplementary material for: Energy consumption prediction using the GRU-MMattention-LightGBM model with features of Prophet decomposition
Source: PLoS One. 2023 Jan 17;18(1):e0277085. doi: 10.1371/journal.pone.0277085 (PMC9844920; doi:10.1371/journal.pone.0277085)
Supplement: S1 Data — (ZIP) [file pone.0277085.s001.zip › ElectricityPrediction/results/summary_of_noise_experiment_exceptLGB.csv]

	GRU	GRU_MMatten	comb_error
0	0.02863420359790325	0.026166846975684166	0.0188909824937582
0	0.02954748459160328	0.02386000193655491	0.018767347559332848
0	0.023841699585318565	0.024196654558181763	0.018470976501703262
0	0.026367517188191414	0.024626756086945534	0.019054800271987915
0	0.021412068977952003	0.023654427379369736	0.01882101036608219
0	0.030406121164560318	0.021805671975016594	0.01819307543337345
0	0.03202079236507416	0.023727644234895706	0.01943439058959484
0	0.03126339241862297	0.023774754256010056	0.019036872312426567
0	0.029067998751997948	0.02304210513830185	0.0193256177008152
0	0.033893827348947525	0.022621583193540573	0.019137119874358177
