# Supplementary material for: Energy consumption prediction using the GRU-MMattention-LightGBM model with features of Prophet decomposition
Source: PLoS One. 2023 Jan 17;18(1):e0277085. doi: 10.1371/journal.pone.0277085 (PMC9844920; doi:10.1371/journal.pone.0277085)
Supplement: S1 Data — (ZIP) [file pone.0277085.s001.zip › ElectricityPrediction/results/all_results_exceptLGB_origin_0.csv]

	GRU	LightGBM	GRU_MMatten	comb_error
test_mape	0.028285009786486626	0.026251188752651405	0.02184399962425232	0.01881272904574871
test_mae	433.83551025390625	408.87879676809547	339.7422790527344	291.78289794921875
test_mse	258040.546875	284044.06512959325	177378.578125	139501.6875
test_rmape	0.02794935554265976	0.026305092743655976	0.02184887044131756	0.01888517662882805
