# Supplementary material for: Energy consumption prediction using the GRU-MMattention-LightGBM model with features of Prophet decomposition
Source: PLoS One. 2023 Jan 17;18(1):e0277085. doi: 10.1371/journal.pone.0277085 (PMC9844920; doi:10.1371/journal.pone.0277085)
Supplement: S1 Data — (ZIP) [file pone.0277085.s001.zip › ElectricityPrediction/results/all_results_exceptLGB_noise_9.csv]

	GRU	GRU_MMatten	comb_error
test_mape	0.033893827348947525	0.022621583193540573	0.019137119874358177
test_mae	517.7055053710938	349.0678405761719	294.8710021972656
test_mse	355799.90625	190110.078125	138187.875
test_rmape	0.03328290209174156	0.022596854716539383	0.01910826563835144
