# Supplementary material for: Energy consumption prediction using the GRU-MMattention-LightGBM model with features of Prophet decomposition
Source: PLoS One. 2023 Jan 17;18(1):e0277085. doi: 10.1371/journal.pone.0277085 (PMC9844920; doi:10.1371/journal.pone.0277085)
Supplement: S1 Data — (ZIP) [file pone.0277085.s001.zip › ElectricityPrediction/results/all_results_exceptLGB_noise_8.csv]

	GRU	GRU_MMatten	comb_error
test_mape	0.029067998751997948	0.02304210513830185	0.0193256177008152
test_mae	446.3191223144531	358.47723388671875	297.2511291503906
test_mse	267704.625	201493.4375	139965.1875
test_rmape	0.028703445568680763	0.023038852959871292	0.019311968237161636
