# Supplementary material for: Energy consumption prediction using the GRU-MMattention-LightGBM model with features of Prophet decomposition
Source: PLoS One. 2023 Jan 17;18(1):e0277085. doi: 10.1371/journal.pone.0277085 (PMC9844920; doi:10.1371/journal.pone.0277085)
Supplement: S1 Data — (ZIP) [file pone.0277085.s001.zip › ElectricityPrediction/results/all_results_exceptLGB_noise_7.csv]

	GRU	GRU_MMatten	comb_error
test_mape	0.03126339241862297	0.023774754256010056	0.019036872312426567
test_mae	477.6461181640625	368.50213623046875	293.7969665527344
test_mse	303417.25	201593.5	139365.8125
test_rmape	0.030778219923377037	0.023690415546298027	0.01907641440629959
