# Supplementary material for: Energy consumption prediction using the GRU-MMattention-LightGBM model with features of Prophet decomposition
Source: PLoS One. 2023 Jan 17;18(1):e0277085. doi: 10.1371/journal.pone.0277085 (PMC9844920; doi:10.1371/journal.pone.0277085)
Supplement: S1 Data — (ZIP) [file pone.0277085.s001.zip › ElectricityPrediction/results/all_results_exceptLGB_noise_6.csv]

	GRU	GRU_MMatten	comb_error
test_mape	0.03202079236507416	0.023727644234895706	0.01943439058959484
test_mae	489.8991394042969	364.1742858886719	302.3040466308594
test_mse	318893.5625	199679.4375	148205.421875
test_rmape	0.03153400495648384	0.023622645065188408	0.019537581130862236
