# Supplementary material for: Energy consumption prediction using the GRU-MMattention-LightGBM model with features of Prophet decomposition
Source: PLoS One. 2023 Jan 17;18(1):e0277085. doi: 10.1371/journal.pone.0277085 (PMC9844920; doi:10.1371/journal.pone.0277085)
Supplement: S1 Data — (ZIP) [file pone.0277085.s001.zip › ElectricityPrediction/results/all_results_exceptLGB_noise_5.csv]

	GRU	GRU_MMatten	comb_error
test_mape	0.030406121164560318	0.021805671975016594	0.01819307543337345
test_mae	465.88201904296875	337.66015625	281.43597412109375
test_mse	289533.125	183958.609375	132576.0
test_rmape	0.029966823756694794	0.02182847633957863	0.018252136185765266
