# Supplementary material for: Energy consumption prediction using the GRU-MMattention-LightGBM model with features of Prophet decomposition
Source: PLoS One. 2023 Jan 17;18(1):e0277085. doi: 10.1371/journal.pone.0277085 (PMC9844920; doi:10.1371/journal.pone.0277085)
Supplement: S1 Data — (ZIP) [file pone.0277085.s001.zip › ElectricityPrediction/results/all_results_exceptLGB_noise_4.csv]

	GRU	GRU_MMatten	comb_error
test_mape	0.021412068977952003	0.023654427379369736	0.01882101036608219
test_mae	331.3643493652344	365.99237060546875	291.5609130859375
test_mse	172156.5625	203033.09375	138503.828125
test_rmape	0.021417610347270966	0.023575590923428535	0.01888786442577839
