# Supplementary material for: Energy consumption prediction using the GRU-MMattention-LightGBM model with features of Prophet decomposition
Source: PLoS One. 2023 Jan 17;18(1):e0277085. doi: 10.1371/journal.pone.0277085 (PMC9844920; doi:10.1371/journal.pone.0277085)
Supplement: S1 Data — (ZIP) [file pone.0277085.s001.zip › ElectricityPrediction/results/all_results_exceptLGB_noise_3.csv]

	GRU	GRU_MMatten	comb_error
test_mape	0.026367517188191414	0.024626756086945534	0.019054800271987915
test_mae	404.9168395996094	381.00616455078125	296.63671875
test_mse	226231.25	210941.703125	146711.890625
test_rmape	0.02611147053539753	0.024468213319778442	0.019172731786966324
