# Supplementary material for: Energy consumption prediction using the GRU-MMattention-LightGBM model with features of Prophet decomposition
Source: PLoS One. 2023 Jan 17;18(1):e0277085. doi: 10.1371/journal.pone.0277085 (PMC9844920; doi:10.1371/journal.pone.0277085)
Supplement: S1 Data — (ZIP) [file pone.0277085.s001.zip › ElectricityPrediction/datasets/preprocessing.py]

import pandas as pd
from statsmodels.tsa.seasonal import seasonal_decompose
import numpy as np
import copy
from datetime import datetime
from nconfig import noise_config
from sklearn.preprocessing import MinMaxScaler


class Generate3D:
    def __init__(self):
        self.train = np.zeros(0)
        self.test = np.zeros(0)
        self.validation = np.zeros(0)
        self.min = 0
        self.max = 0

    def prophet_3D(self, timeseries):
        decomposition = seasonal_decompose(timeseries, period=24, two_sided=False)
        trend = decomposition.trend
        seasonal = decomposition.seasonal
        residual = decomposition.resid
        df = pd.DataFrame()
        df = pd.concat([trend, seasonal, residual, timeseries], axis=1)

        x = df.iloc[:-1, :-1].reset_index(drop=True)
        y = df.iloc[1:, -1].reset_index(drop=True)
        df_lag = pd.concat([x, y], axis=1)

        scaler = MinMaxScaler(feature_range=(0, 1))
        # df.iloc[:,1]=np.log(df.iloc[:,1])
        df_lag = df_lag[60:]

        data = np.array(df_lag, dtype=np.float32)
        #####################print(f'min{df_lag.iloc[:,-1].min()},max{df_lag.iloc[:,-1].max()},std:{df_lag.iloc[:,-1].std()}')
        self.min = df_lag.iloc[:, -1].min()
        self.max = df_lag.iloc[:, -1].max()

        data = scaler.fit_transform(data)
        data = data.reshape(data.shape[0], 1, data.shape[1])
        my_matrix = data
        t = my_matrix.shape[0] // 24
        train_num = int(t * 0.85) * 24
        validation_num = int(t * 0.9) * 24
        print(df_lag.shape[0] - validation_num)
        train_data = my_matrix[:train_num]
        validation_data = my_matrix[train_num:validation_num]
        test_data = my_matrix[validation_num:]

        self.train = train_data
        self.test = test_data
        self.validation = validation_data

    def reshape(self):
        if len(self.train.shape) == 3:
            self.train = self.train.reshape(self.train.shape[0], self.train.shape[2])
            self.test = self.test.reshape(self.test.shape[0], self.test.shape[2])
            self.validation = self.validation.reshape(self.validation.shape[0], self.validation.shape[2])


def noisy_train(df, proportion=0.1, mean=0, std=1):
    t = (len(df) - 60) // 24
    train_index = int(int(t * 0.85) * 24)
    noisy_data_num = int(train_index * proportion)
    random_index = np.random.randint(0, train_index, size=noisy_data_num)
    for i in random_index:
        df.iloc[i, 0] = df.iloc[i, 0] + np.random.normal(mean, std)

    return df


def generate_data_obj(noise=noise_config.add_noise):
    dateparse = lambda dates: datetime.strptime(dates, '%Y-%m-%d %H:%M:%S')
    df2 = pd.read_csv('/volume1/home/sliang/electric_prediction/cleaned_AEP.csv', parse_dates=['Datetime'],
                      index_col='Datetime', date_parser=dateparse)
    print(noise)
    if noise:
        print('add noise to data...')
        df2 = noisy_train(df2, proportion=0.1, std=1000)

    data_obj0 = Generate3D()
    data_obj0.prophet_3D(df2.iloc[:, 0])  # 3d
    data_obj1 = copy.deepcopy(data_obj0)
    data_obj1.reshape()  # 2d

    return data_obj0, data_obj1
