# Supplementary material for: Energy consumption prediction using the GRU-MMattention-LightGBM model with features of Prophet decomposition
Source: PLoS One. 2023 Jan 17;18(1):e0277085. doi: 10.1371/journal.pone.0277085 (PMC9844920; doi:10.1371/journal.pone.0277085)
Supplement: S1 Data — (ZIP) [file pone.0277085.s001.zip › ElectricityPrediction/results/all_results_exceptLGB_noise_2.csv]

	GRU	GRU_MMatten	comb_error
test_mape	0.023841699585318565	0.024196654558181763	0.018470976501703262
test_mae	367.71484375	373.4586486816406	285.998046875
test_mse	200805.9375	206585.46875	133570.4375
test_rmape	0.023717980831861496	0.024080850183963776	0.018536638468503952
